# Supplementary material for: Vertebrate host phylogeny influences gut archaeal diversity
Source: Nat Microbiol. 2021 Oct 26;6(11):1443–54. doi: 10.1038/s41564-021-00980-2 (PMC8556154; doi:10.1038/s41564-021-00980-2)
Supplement: Supplementary file 4 — All supplementary tables. [file 41564_2021_980_MOESM4_ESM.xlsx]

## Sheet: S1
Sample	class	order	family	genus	scientific_name	diet	diet_detail	diet_vertebrate	diet_invertebrate	diet_fruit	diet_flowers_nectar_pollen	diet_leaves_branches_bark_buds	diet_seeds	diet_grass_waterplants	diet_roots_tubers	captive_wild	sample_type	habitat	habitat_detail	habitat_detail_1	habitat_detail_2	country	region	latitude	longitude	collection_date	biome	geo_feature	geo_feature_detail_1	geo_feature_detail_2	geo_feature_detail_3	geo_feature_detail_4
F14_Common_Bream	Actinopterygii	Cypriniformes	Cyprinidae	Abramis	Abramis brama	omnivore	NA	no	yes	no	no	no	no	yes	no	wild	feces	aquatic habitat	freshwater habitat	freshwater habitat	freshwater habitat	Austria	Vienna	48.2083	16.3731	2010-08-10	Small river biome	water body	watercourse	backwater	backwater	backwater
X125_Common_Carp	Actinopterygii	Cypriniformes	Cyprinidae	Cyprinus	Cyprinus carpio	omnivore	NA	no	yes	no	no	no	no	yes	no	wild	feces	aquatic habitat	freshwater habitat	freshwater habitat	freshwater habitat	Austria	NA	48.7564	16.5011	2011-10-16	Large River Biome	water body	watercourse	stream	river	freshwater river
X179_Roach	Actinopterygii	Cypriniformes	Cyprinidae	Rutilus	Rutilus rutilus	omnivore	NA	no	yes	no	no	no	no	yes	no	wild	gut	aquatic habitat	freshwater habitat	freshwater habitat	freshwater habitat	Austria	Lower Austria	48.2363	15.3331	2012-04-15	Large river biome	water body	watercourse	stream	river	freshwater river
X326_Silver_Bream	Actinopterygii	Cypriniformes	Cyprinidae	Blicca	Blicca bjoerkna	omnivore	NA	no	yes	no	no	no	no	yes	no	wild	feces	aquatic habitat	freshwater habitat	freshwater habitat	freshwater habitat	Austria	Lower Austria	48.7218	16.1938	2012-10-11	Small river biome	water body	watercourse	stream	tributary	tributary
X327_Silver_Bream	Actinopterygii	Cypriniformes	Cyprinidae	Blicca	Blicca bjoerkna	omnivore	NA	no	yes	no	no	no	no	yes	no	wild	feces	aquatic habitat	freshwater habitat	freshwater habitat	freshwater habitat	Austria	Lower Austria	48.7218	16.1938	2012-10-11	Small river biome	water body	watercourse	stream	tributary	tributary
X328_Prussian_Carp	Actinopterygii	Cypriniformes	Cyprinidae	Carassius	Carassius gibelio	omnivore	NA	no	yes	no	no	no	no	yes	no	wild	feces	aquatic habitat	freshwater habitat	freshwater habitat	freshwater habitat	Austria	Lower Austria	48.7218	16.1938	2012-10-11	Small river biome	water body	watercourse	stream	tributary	tributary
X330_Ide	Actinopterygii	Cypriniformes	Cyprinidae	Leuciscus	Leuciscus idus	carnivore	NA	yes	yes	no	no	no	no	no	no	wild	feces	aquatic habitat	freshwater habitat	freshwater habitat	freshwater habitat	Austria	Lower Austria	48.7218	16.1938	2012-10-11	Small river biome	water body	watercourse	stream	tributary	tributary
X60_European_Chub	Actinopterygii	Cypriniformes	Cyprinidae	Leuciscus	Leuciscus cephalus	omnivore	NA	yes	yes	no	no	no	no	yes	no	wild	feces	aquatic habitat	freshwater habitat	freshwater habitat	freshwater habitat	Austria	Lower Austria	48.2798	15.4114	2011-08-24	Large river biome	water body	watercourse	stream	river	freshwater river
X194_Agile_Frog	Amphibia	Anura	Ranidae	Rana	Rana dalmatina	carnivore	NA	no	yes	no	no	no	no	no	no	wild	feces	terrestrial habitat	woodland	forest	forest	Austria	Vienna	48.2083	16.3731	2012-04-05	Temperate broadleaf and mixed forest biome	park	protected area	biosphere reserve	biosphere reserve	biosphere reserve
F157a_European_Toad	Amphibia	Anura	Bufonidae	Bufo	Bufo bufo	carnivore	NA	no	yes	no	no	no	no	no	no	wild	feces	terrestrial habitat	terrestrial habitat	terrestrial habitat	terrestrial habitat	Austria	Lower Austria	48.3333	15.75	2011-03-26	Temperate broadleaf and mixed forest biome	NA	NA	NA	NA	NA
X349_Smooth_Newt	Amphibia	Caudata	Salamandridae	Lissotriton	Lissotriton vulgaris	carnivore	NA	no	yes	no	no	no	no	no	no	wild	feces	terrestrial habitat	terrestrial habitat	terrestrial habitat	terrestrial habitat	Austria	Lower Austria	48.3333	15.75	2013-05-03	Temperate broadleaf and mixed forest biome	NA	NA	NA	NA	NA
X350_Smooth_Newt	Amphibia	Caudata	Salamandridae	Lissotriton	Lissotriton vulgaris	carnivore	NA	no	yes	no	no	no	no	no	no	wild	feces	terrestrial habitat	terrestrial habitat	terrestrial habitat	terrestrial habitat	Austria	Lower Austria	48.3333	15.75	2013-05-03	Temperate broadleaf and mixed forest biome	NA	NA	NA	NA	NA
X212_Goose	Aves	Anseriformes	Anatidae	Anser	Anser anser	herbivore	NA	no	no	no	no	no	yes	yes	yes	wild	feces	terrestrial habitat	grassland	steppe	steppe	Austria	Burgenland	47.5	16.4167	2012-11-05	Temperate grasslands, savannas, and shrubland biome	wetland	marsh	saline marsh	saline marsh	saline marsh
X213_Goose	Aves	Anseriformes	Anatidae	Anser	Anser anser	herbivore	NA	no	no	no	no	no	yes	yes	yes	wild	feces	terrestrial habitat	grassland	steppe	steppe	Austria	Burgenland	47.5	16.4167	2012-11-05	Temperate grasslands, savannas, and shrubland biome	wetland	marsh	saline marsh	saline marsh	saline marsh
X214_Goose	Aves	Anseriformes	Anatidae	Anser	Anser anser	herbivore	NA	no	no	no	no	no	yes	yes	yes	wild	feces	terrestrial habitat	grassland	steppe	steppe	Austria	Burgenland	47.5	16.4167	2012-11-05	Temperate grasslands, savannas, and shrubland biome	wetland	marsh	saline marsh	saline marsh	saline marsh
X215_Goose	Aves	Anseriformes	Anatidae	Anser	Anser anser	herbivore	NA	no	no	no	no	no	yes	yes	yes	wild	feces	terrestrial habitat	grassland	steppe	steppe	Austria	Burgenland	47.5	16.4167	2012-11-05	Temperate grasslands, savannas, and shrubland biome	wetland	marsh	saline marsh	saline marsh	saline marsh
X218_Goose	Aves	Anseriformes	Anatidae	Anser	Anser anser	herbivore	NA	no	no	no	no	no	yes	yes	yes	wild	feces	terrestrial habitat	grassland	steppe	steppe	Austria	Burgenland	47.5	16.4167	2012-11-05	Temperate grasslands, savannas, and shrubland biome	wetland	marsh	saline marsh	saline marsh	saline marsh
X219_Goose	Aves	Anseriformes	Anatidae	Anser	Anser anser	herbivore	NA	no	no	no	no	no	yes	yes	yes	wild	feces	terrestrial habitat	grassland	steppe	steppe	Austria	Burgenland	47.5	16.4167	2012-11-05	Temperate grasslands, savannas, and shrubland biome	wetland	marsh	saline marsh	saline marsh	saline marsh
X259_Mute_Swan	Aves	Anseriformes	Anatidae	Cygnus	Cygnus olor	omnivore	NA	no	yes	no	no	no	yes	yes	yes	wild	feces	terrestrial habitat	terrestrial habitat	terrestrial habitat	terrestrial habitat	Hungary	Central Hungary	47.5	19.05	2012-06-15	Temperate broadleaf and mixed forest biome	wetland	marsh	marsh	marsh	marsh
X32_Greylag_Goose	Aves	Anseriformes	Anatidae	Anser	Anser anser	herbivore	NA	no	no	no	no	no	yes	yes	yes	wild	feces	terrestrial habitat	terrestrial habitat	terrestrial habitat	terrestrial habitat	Austria	Lower Austria	48.7833	15.0667	2011-09-18	Temperate coniferous forest biome	NA	NA	NA	NA	NA
X34_Mallard_Duck	Aves	Anseriformes	Anatidae	Anas	Anas platyrhynchos	omnivore	mainly herbivore	no	yes	no	no	yes	yes	yes	no	wild	feces	terrestrial habitat	terrestrial habitat	terrestrial habitat	terrestrial habitat	Austria	Lower Austria	48.7833	15.0667	2011-09-18	Temperate coniferous forest biome	NA	NA	NA	NA	NA
X157_Grey_Heron	Aves	Ciconiiformes	Ardeidae	Ardea	Ardea cinerea	carnivore	NA	yes	yes	no	no	no	no	no	no	wild	gut	terrestrial habitat	terrestrial habitat	terrestrial habitat	terrestrial habitat	Austria	Lower Austria	48.3333	15.75	2012-02-29	Temperate broadleaf and mixed forest biome	shore	shoreline	shoreline	shoreline	shoreline
X116_Common_Kestrel	Aves	Falconiformes	Falconidae	Falco	Falco tinnunculus	carnivore	NA	yes	yes	no	no	no	no	no	no	wild	gut	terrestrial habitat	terrestrial habitat	terrestrial habitat	terrestrial habitat	Hungary	Central Hungary	47.5	19.05	2012-01-18	Temperate broadleaf and mixed forest biome	NA	NA	NA	NA	NA
X158_White_tailed_Eagle	Aves	Falconiformes	Accipitridae	Haliaeetus	Haliaeetus albicilla	carnivore	NA	yes	yes	no	no	no	no	no	no	wild	gut	terrestrial habitat	grassland	meadow	flood meadow	Austria	Lower Austria	48.33	16.8681	2012-03-06	Temperate broadleaf and mixed forest biome	plain	flood plain	flood plain	flood plain	flood plain
X265_Western_Marsh_Harrier	Aves	Falconiformes	Accipitridae	Circus	Circus aeruginosus	carnivore	NA	yes	yes	no	no	no	no	no	no	wild	gut	terrestrial habitat	terrestrial habitat	terrestrial habitat	terrestrial habitat	Austria	Lower Austria	48.3333	15.75	2012-04-10	Temperate broadleaf and mixed forest biome	shore	shoreline	shoreline	shoreline	shoreline
X266_Western_Marsh_Harrier	Aves	Falconiformes	Accipitridae	Circus	Circus aeruginosus	carnivore	NA	yes	yes	no	no	no	no	no	no	wild	gut	terrestrial habitat	terrestrial habitat	terrestrial habitat	terrestrial habitat	Austria	Lower Austria	48.3333	15.75	2012-04-10	Temperate broadleaf and mixed forest biome	shore	shoreline	shoreline	shoreline	shoreline
X131_Rock_Ptarmigan	Aves	Galliformes	Phasianidae	Lagopus	Lagopus muta	omnivore	NA	no	yes	yes	yes	no	yes	yes	no	wild	feces	terrestrial habitat	terrestrial habitat	terrestrial habitat	terrestrial habitat	Austria	High Tauern	47.05	13.4	2011-08-16	Montane grasslands and shrubland biome	elevation	range of mounts	mountain range	mountain range	mountain range
X270_Common_Pheasant	Aves	Galliformes	Phasianidae	Phasianus	Phasianus colchicus	omnivore	NA	no	yes	yes	no	yes	yes	no	yes	wild	gut	terrestrial habitat	terrestrial habitat	terrestrial habitat	terrestrial habitat	Austria	Lower Austria	48.4771	16.2079	2012-04-11	Temperate broadleaf and mixed forest biome	NA	NA	NA	NA	NA
X271_Common_Pheasant	Aves	Galliformes	Phasianidae	Phasianus	Phasianus colchicus	omnivore	NA	no	yes	yes	no	yes	yes	no	yes	wild	gut	terrestrial habitat	terrestrial habitat	terrestrial habitat	terrestrial habitat	Austria	Lower Austria	48.4771	16.2079	2012-04-11	Temperate broadleaf and mixed forest biome	NA	NA	NA	NA	NA
X31_Chicken	Aves	Galliformes	Phasianidae	Gallus	Gallus gallus	omnivore	NA	no	yes	yes	no	no	yes	yes	no	wild	feces	terrestrial habitat	terrestrial habitat	terrestrial habitat	terrestrial habitat	Austria	Lower Austria	48.7833	15.0667	2011-09-17	Temperate coniferous forest biome	agricultural feature	farm	farm	farm	farm
X33_Wild_Turkey	Aves	Galliformes	Phasianidae	Meleagris	Meleagris gallopavo	omnivore	NA	no	yes	yes	no	no	yes	yes	yes	wild	feces	terrestrial habitat	terrestrial habitat	terrestrial habitat	terrestrial habitat	Austria	Lower Austria	48.7833	15.0667	2011-09-18	Temperate coniferous forest biome	NA	NA	NA	NA	NA
X172_European_Greenfinch	Aves	Passeriformes	Fringillidae	Carduelis	Carduelis chloris	omnivore	NA	no	yes	yes	no	yes	yes	yes	no	wild	feces	terrestrial habitat	terrestrial habitat	terrestrial habitat	terrestrial habitat	Hungary	Central Hungary	47.5	19.05	2012-04-26	Temperate broadleaf and mixed forest biome	NA	NA	NA	NA	NA
X174_Great_Tit	Aves	Passeriformes	Paridae	Parus	Parus major	omnivore	NA	no	yes	yes	no	no	yes	no	no	wild	feces	terrestrial habitat	terrestrial habitat	terrestrial habitat	terrestrial habitat	Hungary	Central Hungary	47.5	19.05	2012-05-01	Temperate broadleaf and mixed forest biome	NA	NA	NA	NA	NA
X230_Carrion_Crow	Aves	Passeriformes	Corvidae	Corvus	Corvus corone	omnivore	NA	yes	yes	yes	no	no	yes	no	yes	wild	gut	terrestrial habitat	terrestrial habitat	terrestrial habitat	terrestrial habitat	Austria	Lower Austria	48.3333	15.75	2012-06-11	Temperate broadleaf and mixed forest biome	NA	NA	NA	NA	NA
X260_Blackbird	Aves	Passeriformes	Turdidae	Turdus	Turdus merula	omnivore	NA	yes	yes	yes	no	no	yes	no	no	wild	feces	terrestrial habitat	terrestrial habitat	terrestrial habitat	terrestrial habitat	Hungary	Central Hungary	47.5	19.05	2012-06-15	Temperate broadleaf and mixed forest biome	NA	NA	NA	NA	NA
X268_Rook	Aves	Passeriformes	Corvidae	Corvus	Corvus frugilegus	omnivore	NA	yes	yes	yes	no	no	yes	no	no	wild	feces	terrestrial habitat	terrestrial habitat	terrestrial habitat	terrestrial habitat	Austria	Burgenland	47.7939	16.4958	2012-05-30	Temperate broadleaf and mixed forest biome	NA	NA	NA	NA	NA
X427_Great_Spotted_Woodpecker	Aves	Piciformes	Picidae	Dendrocopos	Dendrocopos major	omnivore	NA	yes	yes	no	no	no	yes	no	no	captive	feces	anthropogenic habitat	anthropogenic habitat	anthropogenic habitat	anthropogenic habitat	Austria	Vienna	48.2083	16.3731	2013-11-01	Temperate broadleaf and mixed forest biome	constructed feature	building	building	building	building
X117_Long_eared_Owl	Aves	Strigiformes	Strigidae	Asio	Asio otus	carnivore	NA	yes	yes	no	no	no	no	no	no	wild	feces	terrestrial habitat	terrestrial habitat	terrestrial habitat	terrestrial habitat	Hungary	Central Hungary	47.5	19.05	2012-01-18	Temperate broadleaf and mixed forest biome	NA	NA	NA	NA	NA
X119_Ural_Owl	Aves	Strigiformes	Strigidae	Strix	Strix uralensis	carnivore	NA	yes	yes	no	no	no	no	no	no	wild	feces	terrestrial habitat	terrestrial habitat	terrestrial habitat	terrestrial habitat	Austria	Lower Austria	48.0047	15.1678	2011-11-23	Temperate broadleaf and mixed forest biome	NA	NA	NA	NA	NA
X15_Tawny_Owl	Aves	Strigiformes	Strigidae	Strix	Strix aluco	carnivore	NA	yes	yes	no	no	no	no	no	no	wild	gut	terrestrial habitat	woodland	forest	forest	Austria	Vienna	48.2083	16.3731	2011-08-18	Temperate broadleaf and mixed forest biome	NA	NA	NA	NA	NA
X170_Tawny_Owl	Aves	Strigiformes	Strigidae	Strix	Strix aluco	carnivore	NA	yes	yes	no	no	no	no	no	no	captive	gut	terrestrial habitat	terrestrial habitat	terrestrial habitat	terrestrial habitat	Austria	Vienna	48.2083	16.3731	2012-04-27	Temperate broadleaf and mixed forest biome	zoological garden	zoological garden	zoological garden	zoological garden	zoological garden
X426_Ural_Owl	Aves	Strigiformes	Strigidae	Strix	Strix uralensis	carnivore	NA	yes	yes	no	no	no	no	no	no	captive	feces	anthropogenic habitat	anthropogenic habitat	anthropogenic habitat	anthropogenic habitat	Austria	Vienna	48.2083	16.3731	2013-11-01	Temperate broadleaf and mixed forest biome	constructed feature	building	building	building	building
X372_Emu	Aves	Struthioniformes	Dromaiidae	Dromaius	Dromaius novaehollandiae	omnivore	NA	no	yes	yes	no	no	yes	yes	no	captive	feces	terrestrial habitat	terrestrial habitat	terrestrial habitat	terrestrial habitat	Austria	Vienna	48.2083	16.3731	2013-06-17	Temperate broadleaf and mixed forest biome	zoological garden	zoological garden	zoological garden	zoological garden	zoological garden
F35_Red_Deer	Mammalia	Artiodactyla	Cervidae	Cervus	Cervus elaphus	herbivore	NA	no	no	yes	no	yes	yes	yes	yes	wild	feces	terrestrial habitat	grassland	meadow	flood meadow	Austria	Vienna	48.2083	16.3731	2010-09-29	Temperate broadleaf and mixed forest biome	plain	flood plain	flood plain	flood plain	flood plain
F36_Red_Deer	Mammalia	Artiodactyla	Cervidae	Cervus	Cervus elaphus	herbivore	NA	no	no	yes	no	yes	yes	yes	yes	wild	feces	terrestrial habitat	grassland	meadow	flood meadow	Austria	Vienna	48.2083	16.3731	2010-09-29	Temperate broadleaf and mixed forest biome	plain	flood plain	flood plain	flood plain	flood plain
F44_Fallow_Deer	Mammalia	Artiodactyla	Cervidae	Dama	Dama dama	herbivore	NA	no	no	yes	no	yes	yes	yes	yes	wild	feces	terrestrial habitat	grassland	meadow	flood meadow	Austria	Vienna	48.2083	16.3731	2010-10-04	Temperate broadleaf and mixed forest biome	plain	flood plain	flood plain	flood plain	flood plain
F45_Red_Deer	Mammalia	Artiodactyla	Cervidae	Cervus	Cervus elaphus	herbivore	NA	no	no	yes	no	yes	yes	yes	yes	wild	feces	terrestrial habitat	grassland	meadow	flood meadow	Austria	Vienna	48.2083	16.3731	2010-10-05	Temperate broadleaf and mixed forest biome	plain	flood plain	flood plain	flood plain	flood plain
F46_Red_Deer	Mammalia	Artiodactyla	Cervidae	Cervus	Cervus elaphus	herbivore	NA	no	no	yes	no	yes	yes	yes	yes	wild	feces	terrestrial habitat	grassland	meadow	flood meadow	Austria	Vienna	48.2083	16.3731	2010-10-05	Temperate broadleaf and mixed forest biome	plain	flood plain	flood plain	flood plain	flood plain
F47_Red_Deer	Mammalia	Artiodactyla	Cervidae	Cervus	Cervus elaphus	herbivore	NA	no	no	yes	no	yes	yes	yes	yes	wild	feces	terrestrial habitat	grassland	meadow	flood meadow	Austria	Vienna	48.2083	16.3731	2010-10-04	Temperate broadleaf and mixed forest biome	plain	flood plain	flood plain	flood plain	flood plain
F48_Red_Deer	Mammalia	Artiodactyla	Cervidae	Cervus	Cervus elaphus	herbivore	NA	no	no	yes	no	yes	yes	yes	yes	wild	feces	terrestrial habitat	grassland	meadow	flood meadow	Austria	Vienna	48.2083	16.3731	2010-10-04	Temperate broadleaf and mixed forest biome	plain	flood plain	flood plain	flood plain	flood plain
F53_Mouflon	Mammalia	Artiodactyla	Bovidae	Ovis	Ovis aries	herbivore	NA	no	no	no	no	yes	no	yes	no	wild	feces	terrestrial habitat	grassland	meadow	flood meadow	Austria	Vienna	48.2083	16.3731	2010-10-05	Temperate broadleaf and mixed forest biome	plain	flood plain	flood plain	flood plain	flood plain
F66_Wild_Boar	Mammalia	Artiodactyla	Suidae	Sus	Sus scrofa	omnivore	NA	yes	yes	yes	no	yes	yes	yes	yes	wild	feces	terrestrial habitat	grassland	meadow	flood meadow	Austria	Vienna	48.2083	16.3731	2010-10-11	Temperate broadleaf and mixed forest biome	plain	flood plain	flood plain	flood plain	flood plain
X164_Greylag_Goose	Aves	Anseriformes	Anatidae	Anser	Anser anser	herbivore	NA	no	no	no	no	no	yes	yes	yes	wild	feces	terrestrial habitat	terrestrial habitat	terrestrial habitat	terrestrial habitat	Germany	Schleswig-Holstein	54.5167	8.63694	2012-04-10	Temperate broadleaf and mixed forest biome	NA	NA	NA	NA	NA
F68_Red_Deer	Mammalia	Artiodactyla	Cervidae	Cervus	Cervus elaphus	herbivore	NA	no	no	yes	no	yes	yes	yes	yes	wild	feces	terrestrial habitat	grassland	meadow	flood meadow	Austria	Vienna	48.2083	16.3731	2010-10-11	Temperate broadleaf and mixed forest biome	plain	flood plain	flood plain	flood plain	flood plain
F69_Red_Deer	Mammalia	Artiodactyla	Cervidae	Cervus	Cervus elaphus	herbivore	NA	no	no	yes	no	yes	yes	yes	yes	wild	feces	terrestrial habitat	grassland	meadow	flood meadow	Austria	Vienna	48.2083	16.3731	2010-10-12	Temperate broadleaf and mixed forest biome	plain	flood plain	flood plain	flood plain	flood plain
F70_Red_Deer	Mammalia	Artiodactyla	Cervidae	Cervus	Cervus elaphus	herbivore	NA	no	no	yes	no	yes	yes	yes	yes	wild	feces	terrestrial habitat	grassland	meadow	flood meadow	Austria	Vienna	48.2083	16.3731	2010-10-12	Temperate broadleaf and mixed forest biome	plain	flood plain	flood plain	flood plain	flood plain
F80_Red_Deer	Mammalia	Artiodactyla	Cervidae	Cervus	Cervus elaphus	herbivore	NA	no	no	yes	no	yes	yes	yes	yes	wild	feces	terrestrial habitat	grassland	meadow	flood meadow	Austria	Vienna	48.2083	16.3731	2010-10-14	Temperate broadleaf and mixed forest biome	plain	flood plain	flood plain	flood plain	flood plain
X122_Wild_Boar	Mammalia	Artiodactyla	Suidae	Sus	Sus scrofa	omnivore	NA	yes	yes	yes	no	yes	yes	yes	yes	wild	feces	terrestrial habitat	woodland	forest	forest	Austria	Burgenland	47.8464	16.528	2011-08-31	Temperate broadleaf and mixed forest biome	NA	NA	NA	NA	NA
X123_Alpine_Chamois	Mammalia	Artiodactyla	Bovidae	Rupicapra	Rupicapra rupicapra	herbivore	NA	no	no	no	no	yes	no	yes	yes	wild	feces	terrestrial habitat	terrestrial habitat	terrestrial habitat	terrestrial habitat	Austria	High Tauern	47.0427	12.8911	2011-08-22	Montane grasslands and shrubland biome	elevation	range of mounts	mountain range	mountain range	mountain range
X129_Alpine_Ibex	Mammalia	Artiodactyla	Bovidae	Capra	Capra ibex	herbivore	NA	no	no	no	no	yes	no	yes	yes	wild	feces	terrestrial habitat	terrestrial habitat	terrestrial habitat	terrestrial habitat	Austria	High Tauern	47.0667	12.7833	2011-09-26	Montane grasslands and shrubland biome	elevation	range of mounts	mountain range	mountain range	mountain range
X130_Alpine_Ibex	Mammalia	Artiodactyla	Bovidae	Capra	Capra ibex	herbivore	NA	no	no	no	no	yes	no	yes	yes	wild	feces	terrestrial habitat	terrestrial habitat	terrestrial habitat	terrestrial habitat	Austria	High Tauern	47.0856	12.7233	2011-10-15	Montane grasslands and shrubland biome	elevation	range of mounts	mountain range	mountain range	mountain range
X137_Gaur	Mammalia	Artiodactyla	Bovidae	Bos	Bos frontalis	herbivore	NA	no	no	no	no	yes	no	yes	no	wild	feces	terrestrial habitat	woodland	forest	forest	Viet Nam	Dong Nai	11.4233	107.429	2012-03-04	Tropical and subtropical moist broadleaf forest biome	park	protected area	national park	national park	national park
X138_Gaur	Mammalia	Artiodactyla	Bovidae	Bos	Bos frontalis	herbivore	NA	no	no	no	no	yes	no	yes	no	wild	feces	terrestrial habitat	woodland	forest	forest	Viet Nam	Dong Nai	11.4233	107.429	2012-03-06	Tropical and subtropical moist broadleaf forest biome	park	protected area	national park	national park	national park
X139_Sambar	Mammalia	Artiodactyla	Cervidae	Cervus	Cervus unicolor	herbivore	NA	no	no	yes	no	yes	yes	yes	yes	wild	feces	terrestrial habitat	woodland	forest	forest	Viet Nam	Dong Nai	11.4233	107.429	2012-03-08	Tropical and subtropical moist broadleaf forest biome	park	protected area	national park	national park	national park
X140_Sambar	Mammalia	Artiodactyla	Cervidae	Cervus	Cervus unicolor	herbivore	NA	no	no	yes	no	yes	yes	yes	yes	wild	feces	terrestrial habitat	woodland	forest	forest	Viet Nam	Dong Nai	11.4233	107.429	2012-03-09	Tropical and subtropical moist broadleaf forest biome	park	protected area	national park	national park	national park
X146_Cattle	Mammalia	Artiodactyla	Bovidae	Bos	Bos taurus	herbivore	NA	no	no	no	no	no	yes	yes	no	captive	feces	terrestrial habitat	grassland	pasture	pasture	Austria	Lower Austria	50.5955	12.6386	2009-07-01	Temperate coniferous forest biome	agricultural feature	farm	farm	farm	farm
X203_Red_Deer	Mammalia	Artiodactyla	Cervidae	Cervus	Cervus elaphus	herbivore	NA	no	no	yes	no	yes	yes	yes	yes	wild	feces	terrestrial habitat	terrestrial habitat	terrestrial habitat	terrestrial habitat	Austria	High Tauern	47.0178	12.7808	2011-11-09	Montane grasslands and shrubland biome	elevation	range of mounts	mountain range	mountain range	mountain range
X206_Red_Sheep	Mammalia	Artiodactyla	Bovidae	Ovis	Ovis aries	herbivore	NA	no	no	no	no	yes	yes	yes	yes	captive	feces	terrestrial habitat	grassland	pasture	pasture	Austria	Lower Austria	47.7269	16.0817	2012-02-29	Temperate coniferous forest biome	agricultural feature	farm	farm	farm	farm
X221_Alpine_Ibex	Mammalia	Artiodactyla	Bovidae	Capra	Capra ibex	herbivore	NA	no	no	no	no	yes	no	yes	yes	captive	feces	terrestrial habitat	terrestrial habitat	terrestrial habitat	terrestrial habitat	Austria	Salzburg	47.7594	13.0607	2011-11-08	Temperate broadleaf and mixed forest biome	zoological garden	zoological garden	zoological garden	zoological garden	zoological garden
X320_Red_Deer	Mammalia	Artiodactyla	Cervidae	Cervus	Cervus elaphus	herbivore	NA	no	no	yes	no	yes	yes	yes	yes	captive	feces	terrestrial habitat	woodland	forest	forest	Austria	Vienna	48.2083	16.3731	2012-03-26	Temperate broadleaf and mixed forest biome	park	protected area	biosphere reserve	biosphere reserve	biosphere reserve
X360_White_tailed_Deer	Mammalia	Artiodactyla	Cervidae	Odocoileus	Odocoileus virginianus	herbivore	NA	no	no	yes	no	yes	yes	yes	no	wild	feces	terrestrial habitat	terrestrial habitat	terrestrial habitat	terrestrial habitat	Costa Rica	Central Valley	9.74892	-83.7534	2013-01-20	Tropical and subtropical moist broadleaf forest biome	NA	NA	NA	NA	NA
X380_Wild_Boar	Mammalia	Artiodactyla	Suidae	Sus	Sus scrofa	omnivore	NA	yes	yes	yes	no	yes	yes	yes	yes	captive	feces	terrestrial habitat	woodland	forest	forest	Austria	Burgenland	47.5	16.4167	2013-11-16	Temperate broadleaf and mixed forest biome	zoological garden	zoological garden	zoological garden	zoological garden	zoological garden
X381_Wild_Boar	Mammalia	Artiodactyla	Suidae	Sus	Sus scrofa	omnivore	NA	yes	yes	yes	no	yes	yes	yes	yes	captive	feces	terrestrial habitat	woodland	forest	forest	Austria	Burgenland	47.5	16.4167	2013-11-16	Temperate broadleaf and mixed forest biome	zoological garden	zoological garden	zoological garden	zoological garden	zoological garden
X40_Bactrian_Camel	Mammalia	Artiodactyla	Camelidae	Camelus	Camelus bactrianus	herbivore	NA	no	no	no	no	yes	no	yes	no	wild	feces	terrestrial habitat	grassland	steppe	steppe	Mongolia	Gobi	43.7076	98.3496	2011-09-18	Deserts and xeric shrubland biome	desert	rocky	rocky	rocky	rocky
X409_Impala	Mammalia	Artiodactyla	Bovidae	Aepyceros	Aepyceros melampus	herbivore	NA	no	no	no	yes	yes	yes	yes	no	wild	feces	terrestrial habitat	woodland	forest	forest	South Africa	Mpumalanga	-24.9958	31.5919	2014-02-03	Tropical and subtropical moist broadleaf forest biome	park	protected area	national park	national park	national park
X410_Impala	Mammalia	Artiodactyla	Bovidae	Aepyceros	Aepyceros melampus	herbivore	NA	no	no	no	yes	yes	yes	yes	no	wild	feces	terrestrial habitat	woodland	forest	forest	South Africa	Mpumalanga	-24.9958	31.5919	2014-02-03	Tropical and subtropical moist broadleaf forest biome	park	protected area	national park	national park	national park
X417_Giraffe	Mammalia	Artiodactyla	Giraffidae	Giraffa	Giraffa camelopardalis	herbivore	NA	no	no	yes	yes	yes	yes	no	no	wild	feces	terrestrial habitat	terrestrial habitat	terrestrial habitat	terrestrial habitat	Kenya	NA	1.23037	38.584	2014-03-08	Tropical and subtropical moist broadleaf forest biome	park	protected area	national park	national park	national park
X418_Giraffe	Mammalia	Artiodactyla	Giraffidae	Giraffa	Giraffa camelopardalis	herbivore	NA	no	no	yes	yes	yes	yes	no	no	wild	feces	terrestrial habitat	terrestrial habitat	terrestrial habitat	terrestrial habitat	Kenya	NA	1.23037	38.584	2014-03-08	Tropical and subtropical moist broadleaf forest biome	park	protected area	national park	national park	national park
X419_African_Buffalo	Mammalia	Artiodactyla	Bovidae	Syncerus	Syncerus caffer	herbivore	NA	no	no	no	no	no	no	yes	no	wild	feces	terrestrial habitat	terrestrial habitat	terrestrial habitat	terrestrial habitat	Tanzania	NA	-2.41628	34.6509	2014-02-25	Tropical and subtropical moist broadleaf forest biome	park	protected area	national park	national park	national park
X42_Goitered_Gazelle	Mammalia	Artiodactyla	Bovidae	Gazella	Gazella subgutturosa	herbivore	NA	no	no	no	no	yes	no	yes	no	wild	feces	terrestrial habitat	grassland	steppe	steppe	Mongolia	Gobi	43.7076	98.3496	2011-09-18	Deserts and xeric shrubland biome	desert	rocky	rocky	rocky	rocky
X420_Cattle	Mammalia	Artiodactyla	Bovidae	Bos	Bos taurus	herbivore	NA	no	no	no	no	no	yes	yes	no	wild	feces	terrestrial habitat	terrestrial habitat	terrestrial habitat	terrestrial habitat	Tanzania	NA	-2.41628	34.6509	2014-02-25	Tropical and subtropical moist broadleaf forest biome	park	protected area	national park	national park	national park
X421_Common_Hippopotamus	Mammalia	Artiodactyla	Hippopotamidae	Hippopotamus	Hippopotamus amphibius	herbivore	NA	no	no	no	no	yes	no	yes	no	wild	feces	terrestrial habitat	terrestrial habitat	terrestrial habitat	terrestrial habitat	Tanzania	NA	-2.41628	34.6509	2014-03-08	Tropical and subtropical moist broadleaf forest biome	park	protected area	national park	national park	national park
X422_Common_Hippopotamus	Mammalia	Artiodactyla	Hippopotamidae	Hippopotamus	Hippopotamus amphibius	herbivore	NA	no	no	no	no	yes	no	yes	no	wild	feces	terrestrial habitat	terrestrial habitat	terrestrial habitat	terrestrial habitat	Tanzania	NA	-2.41628	34.6509	2014-03-08	Tropical and subtropical moist broadleaf forest biome	park	protected area	national park	national park	national park
X429_Giraffe	Mammalia	Artiodactyla	Giraffidae	Giraffa	Giraffa camelopardalis	herbivore	NA	no	no	no	no	yes	no	yes	no	captive	feces	terrestrial habitat	terrestrial habitat	terrestrial habitat	terrestrial habitat	Austria	Vienna	48.2083	16.3731	2013-11-01	Temperate broadleaf and mixed forest biome	zoological garden	zoological garden	zoological garden	zoological garden	zoological garden
X430_Giraffe	Mammalia	Artiodactyla	Giraffidae	Giraffa	Giraffa camelopardalis	herbivore	NA	no	no	no	no	yes	no	yes	no	captive	feces	terrestrial habitat	terrestrial habitat	terrestrial habitat	terrestrial habitat	Austria	Vienna	48.2083	16.3731	2013-11-01	Temperate broadleaf and mixed forest biome	zoological garden	zoological garden	zoological garden	zoological garden	zoological garden
X434_Blue_Wildebeest	Mammalia	Artiodactyla	Bovidae	Connochaetes	Connochaetes taurinus	herbivore	NA	no	no	no	no	yes	no	yes	no	captive	feces	terrestrial habitat	terrestrial habitat	terrestrial habitat	terrestrial habitat	Austria	Styria	47.224	15.812	2013-12-15	Temperate broadleaf and mixed forest biome	zoological garden	zoological garden	zoological garden	zoological garden	zoological garden
X435_Bactrian_Camel	Mammalia	Artiodactyla	Camelidae	Camelus	Camelus bactrianus	herbivore	NA	no	no	no	no	yes	no	yes	no	captive	feces	terrestrial habitat	terrestrial habitat	terrestrial habitat	terrestrial habitat	Austria	Styria	47.224	15.812	2013-12-15	Temperate broadleaf and mixed forest biome	zoological garden	zoological garden	zoological garden	zoological garden	zoological garden
X66_Mouflon	Mammalia	Artiodactyla	Bovidae	Ovis	Ovis aries	herbivore	NA	no	no	no	no	yes	no	yes	no	captive	feces	terrestrial habitat	woodland	forest	forest	Austria	Vienna	48.2083	16.3731	2011-10-31	Temperate broadleaf and mixed forest biome	park	protected area	biosphere reserve	biosphere reserve	biosphere reserve
X73_One_humped_Camel	Mammalia	Artiodactyla	Camelidae	Camelus	Camelus dromedarius	herbivore	NA	no	no	no	no	yes	no	yes	no	captive	feces	terrestrial habitat	terrestrial habitat	terrestrial habitat	terrestrial habitat	Austria	Lower Austria	48.2149	16.936	2011-11-22	Temperate broadleaf and mixed forest biome	zoological garden	zoological garden	zoological garden	zoological garden	zoological garden
X93_Red_Sheep	Mammalia	Artiodactyla	Bovidae	Ovis	Ovis aries	herbivore	NA	no	no	no	no	yes	yes	yes	yes	captive	feces	terrestrial habitat	grassland	pasture	pasture	Austria	Lower Austria	48.7833	15.0667	2011-09-17	Temperate coniferous forest biome	agricultural feature	farm	farm	farm	farm
X94_Mangalica	Mammalia	Artiodactyla	Suidae	Sus	Sus scrofa	omnivore	NA	no	yes	yes	no	no	yes	yes	yes	captive	feces	terrestrial habitat	terrestrial habitat	terrestrial habitat	terrestrial habitat	Austria	Lower Austria	48.7833	15.0667	2011-09-18	Temperate coniferous forest biome	agricultural feature	farm	farm	farm	farm
X133_Domestic_Goat	Mammalia	Artiodactyla	Bovidae	Capra	Capra hircus	herbivore	NA	no	no	no	no	yes	yes	yes	yes	captive	feces	terrestrial habitat	grassland	pasture	pasture	Austria	Burgenland	47.5	16.4167	2012-01-08	Temperate grasslands, savannas, and shrubland biome	agricultural feature	farm	farm	farm	farm
X134_Domestic_Goat	Mammalia	Artiodactyla	Bovidae	Capra	Capra hircus	herbivore	NA	no	no	no	no	yes	yes	yes	yes	captive	feces	terrestrial habitat	grassland	pasture	pasture	Austria	Burgenland	47.5	16.4167	2012-01-08	Temperate grasslands, savannas, and shrubland biome	agricultural feature	farm	farm	farm	farm
X3_Alpine_Chamois	Mammalia	Artiodactyla	Bovidae	Rupicapra	Rupicapra rupicapra	herbivore	NA	no	no	no	no	yes	no	yes	yes	wild	feces	terrestrial habitat	terrestrial habitat	terrestrial habitat	terrestrial habitat	Austria	Salzburg	47.7779	13.2338	2011-05-18	Temperate coniferous forest biome	elevation	range of mounts	mountain range	mountain range	mountain range
X67_European_Roe	Mammalia	Artiodactyla	Cervidae	Capreolus	Capreolus capreolus	herbivore	NA	no	no	yes	no	yes	yes	yes	no	wild	feces	terrestrial habitat	woodland	forest	forest	Austria	Vienna	48.2083	16.3731	2011-10-31	Temperate broadleaf and mixed forest biome	park	protected area	biosphere reserve	biosphere reserve	biosphere reserve
F90_Domestic_Dog	Mammalia	Carnivora	Canidae	Canis	Canis lupus	carnivore	NA	yes	yes	no	no	no	no	no	no	captive	feces	terrestrial habitat	terrestrial habitat	terrestrial habitat	terrestrial habitat	Austria	Vienna	48.2083	16.3731	2010-11-07	Temperate broadleaf and mixed forest biome	populated place	city	city	city	city
X109_Red_Fox	Mammalia	Carnivora	Canidae	Vulpes	Vulpes vulpes	omnivore	NA	yes	yes	yes	no	no	no	no	no	wild	feces	terrestrial habitat	terrestrial habitat	terrestrial habitat	terrestrial habitat	Austria	Vienna	48.2083	16.3731	2011-11-23	Temperate broadleaf and mixed forest biome	NA	NA	NA	NA	NA
X121_Raccoon_Dog	Mammalia	Carnivora	Canidae	Nyctereutes	Nyctereutes procyonoides	omnivore	NA	yes	yes	yes	no	no	no	no	yes	wild	feces	terrestrial habitat	woodland	forest	forest	Austria	Lower Austria	48.3333	15.75	2012-01-19	Temperate broadleaf and mixed forest biome	NA	NA	NA	NA	NA
X13_Wolf	Mammalia	Carnivora	Canidae	Canis	Canis lupus	carnivore	NA	yes	no	yes	no	no	no	no	no	wild	feces	terrestrial habitat	woodland	forest	forest	Austria	Carinthia	46.8667	14.1167	2009-02-02	Temperate coniferous forest biome	NA	NA	NA	NA	NA
X195_Domestic_Cat	Mammalia	Carnivora	Felidae	Felis	Felis catus	carnivore	NA	yes	yes	no	no	no	no	no	no	captive	feces	anthropogenic habitat	anthropogenic habitat	anthropogenic habitat	anthropogenic habitat	Austria	Vienna	48.2083	16.3731	2012-10-15	Temperate broadleaf and mixed forest biome	populated place	city	city	city	city
X234_Beech_Marten	Mammalia	Carnivora	Mustelidae	Martes	Martes foina	omnivore	NA	yes	yes	yes	no	no	no	no	no	wild	gut	terrestrial habitat	terrestrial habitat	terrestrial habitat	terrestrial habitat	Austria	Vienna	48.2083	16.3731	2012-06-28	Temperate broadleaf and mixed forest biome	NA	NA	NA	NA	NA
X252_Eurasian_Lynx	Mammalia	Carnivora	Felidae	Lynx	Lynx lynx	carnivore	NA	yes	no	no	no	no	no	no	no	wild	feces	terrestrial habitat	woodland	forest	forest	Austria	Upper Austria	48.2267	14.1794	2012-10-11	Temperate broadleaf and mixed forest biome	NA	NA	NA	NA	NA
X333_Gray_Seal	Mammalia	Carnivora	Phocidae	Halichoerus	Halichoerus grypus	carnivore	piscivore	yes	no	no	no	no	no	no	no	wild	feces	aquatic habitat	saline water habitat	marine habitat	marine habitat	United Kingdom	East coast	54.958	-1.35132	2012-04-29	Temperate shelf and sea biome	water body	marine water body	sea	sea	sea
X352_Kinkajou	Mammalia	Carnivora	Procyonidae	Potos	Potos flavus	omnivore	NA	no	no	yes	yes	yes	no	no	no	wild	feces	terrestrial habitat	woodland	forest	forest	Costa Rica	Central Caribbean	12.8225	-84.1003	2012-11-07	Tropical and subtropical moist broadleaf forest biome	NA	NA	NA	NA	NA
X353_Raccoon	Mammalia	Carnivora	Procyonidae	Procyon	Procyon lotor	omnivore	NA	yes	yes	yes	no	yes	yes	no	yes	wild	feces	terrestrial habitat	terrestrial habitat	terrestrial habitat	terrestrial habitat	Costa Rica	Central Valley	9.96304	-84.0482	2013-01-29	Tropical and subtropical moist broadleaf forest biome	NA	NA	NA	NA	NA
X382_Arctic_Wolf	Mammalia	Carnivora	Canidae	Canis	Canis lupus	carnivore	NA	yes	no	no	no	no	no	no	no	captive	feces	terrestrial habitat	terrestrial habitat	terrestrial habitat	terrestrial habitat	Austria	Styria	47.224	15.812	2013-12-16	Temperate broadleaf and mixed forest biome	zoological garden	zoological garden	zoological garden	zoological garden	zoological garden
X384_Eurasian_Lynx	Mammalia	Carnivora	Felidae	Lynx	Lynx lynx	carnivore	NA	yes	no	no	no	no	no	no	no	captive	feces	terrestrial habitat	terrestrial habitat	terrestrial habitat	terrestrial habitat	Austria	Styria	47.224	15.812	2013-12-16	Temperate broadleaf and mixed forest biome	zoological garden	zoological garden	zoological garden	zoological garden	zoological garden
X411_Leopard	Mammalia	Carnivora	Felidae	Panthera	Panthera pardus	carnivore	NA	yes	yes	no	no	no	no	no	no	wild	feces	terrestrial habitat	woodland	forest	forest	South Africa	Mpumalanga	-24.4391	31.4381	2014-02-01	Tropical and subtropical moist broadleaf forest biome	park	protected area	national park	national park	national park
X43_European_Badger	Mammalia	Carnivora	Mustelidae	Meles	Meles meles	omnivore	NA	yes	yes	yes	no	no	yes	no	yes	wild	feces	terrestrial habitat	terrestrial habitat	terrestrial habitat	terrestrial habitat	Austria	Vienna	48.2083	16.3731	2011-09-18	Temperate broadleaf and mixed forest biome	NA	NA	NA	NA	NA
X7_European_Otter	Mammalia	Carnivora	Mustelidae	Lutra	Lutra lutra	carnivore	NA	yes	yes	no	no	no	no	no	no	wild	feces	terrestrial habitat	terrestrial habitat	terrestrial habitat	terrestrial habitat	Austria	Styria	47.062	15.415	2011-07-25	Temperate coniferous forest biome	wetland	freshwater wetland	freshwater wetland	freshwater wetland	freshwater wetland
X85_Domestic_Dog	Mammalia	Carnivora	Canidae	Canis	Canis lupus	carnivore	NA	yes	yes	no	no	no	no	no	no	captive	feces	terrestrial habitat	terrestrial habitat	terrestrial habitat	terrestrial habitat	Austria	Lower Austria	48.7833	15.0667	2011-09-17	Temperate coniferous forest biome	populated place	city	city	city	city
X336_Sei_Whale	Mammalia	Cetacea	Balaenopteridae	Balaenoptera	Balaenoptera borealis	carnivore	NA	yes	yes	no	no	no	no	no	no	wild	feces	aquatic habitat	saline water habitat	marine habitat	marine habitat	United Kingdom	East coast	55.2899	-1.56418	2012-09-26	Temperate shelf and sea biome	water body	marine water body	sea	sea	sea
X338_White_beaked_Dolphin	Mammalia	Cetacea	Delphinidae	Lagenorhynchus	Lagenorhynchus albirostris	carnivore	NA	yes	yes	no	no	no	no	no	no	wild	feces	aquatic habitat	saline water habitat	marine habitat	marine habitat	United Kingdom	East coast	51.3951	1.3805	2012-03-22	Temperate shelf and sea biome	water body	marine water body	sea	sea	sea
X339_White_beaked_Dolphin	Mammalia	Cetacea	Delphinidae	Lagenorhynchus	Lagenorhynchus albirostris	carnivore	NA	yes	yes	no	no	no	no	no	no	wild	feces	aquatic habitat	saline water habitat	marine habitat	marine habitat	United Kingdom	East coast	52.3759	1.71224	2012-07-10	Temperate shelf and sea biome	water body	marine water body	sea	sea	sea
X279_Western_Grey_Kangaroo	Mammalia	Diprotodontia	Macropodidae	Macropus	Macropus fuliginosus	herbivore	NA	no	no	no	no	yes	yes	no	no	wild	feces	terrestrial habitat	terrestrial habitat	terrestrial habitat	terrestrial habitat	Australia	South Australia	-35.8333	137.25	2012-09-15	Mediterranean forest, woodland, and scrub or sclerophyll forest biome	island	continental island	continental island	continental island	continental island
X280_Western_Grey_Kangaroo	Mammalia	Diprotodontia	Macropodidae	Macropus	Macropus fuliginosus	herbivore	NA	no	no	no	no	yes	yes	no	no	wild	feces	terrestrial habitat	terrestrial habitat	terrestrial habitat	terrestrial habitat	Australia	South Australia	-35.8333	137.25	2012-09-15	Mediterranean forest, woodland, and scrub or sclerophyll forest biome	island	continental island	continental island	continental island	continental island
X283_Koala	Mammalia	Diprotodontia	Phascolarctidae	Phascolarctos	Phascolarctos cinereus	herbivore	NA	no	no	yes	no	yes	no	no	no	wild	feces	terrestrial habitat	terrestrial habitat	terrestrial habitat	terrestrial habitat	Australia	South Australia	-34.95	138.683	2012-12-15	Mediterranean forest, woodland, and scrub or sclerophyll forest biome	park	protected area	nature reserve	nature reserve	nature reserve
X287_Common_Brushtail	Mammalia	Diprotodontia	Phalangeridae	Trichosurus	Trichosurus vulpecula	omnivore	mainly herbivore	no	yes	yes	yes	yes	no	no	yes	wild	feces	terrestrial habitat	terrestrial habitat	terrestrial habitat	terrestrial habitat	Australia	South Australia	-34.929	138.601	2012-12-15	Montane grasslands and shrubland biome	NA	NA	NA	NA	NA
X288_Common_Brushtail	Mammalia	Diprotodontia	Phalangeridae	Trichosurus	Trichosurus vulpecula	omnivore	mainly herbivore	no	yes	yes	yes	yes	no	no	yes	wild	feces	terrestrial habitat	terrestrial habitat	terrestrial habitat	terrestrial habitat	Australia	South Australia	-34.929	138.601	2012-12-15	Montane grasslands and shrubland biome	NA	NA	NA	NA	NA
X289_Eastern_Grey_Kangaroo	Mammalia	Diprotodontia	Macropodidae	Macropus	Macropus giganteus	herbivore	NA	no	no	no	no	yes	no	yes	no	wild	feces	terrestrial habitat	terrestrial habitat	terrestrial habitat	terrestrial habitat	Australia	South Australia	-30.0002	136.209	2012-12-15	Mediterranean forest, woodland, and scrub or sclerophyll forest biome	NA	NA	NA	NA	NA
X290_Eastern_Grey_Kangaroo	Mammalia	Diprotodontia	Macropodidae	Macropus	Macropus giganteus	herbivore	NA	no	no	no	no	yes	no	yes	no	wild	feces	terrestrial habitat	terrestrial habitat	terrestrial habitat	terrestrial habitat	Australia	South Australia	-30.0002	136.209	2012-12-15	Mediterranean forest, woodland, and scrub or sclerophyll forest biome	NA	NA	NA	NA	NA
X369_Koala	Mammalia	Diprotodontia	Phascolarctidae	Phascolarctos	Phascolarctos cinereus	herbivore	NA	no	no	yes	no	yes	no	no	no	captive	feces	terrestrial habitat	terrestrial habitat	terrestrial habitat	terrestrial habitat	Austria	Vienna	48.2083	16.3731	2013-06-17	Temperate broadleaf and mixed forest biome	zoological garden	zoological garden	zoological garden	zoological garden	zoological garden
X281_Tammar_Wallaby	Mammalia	Diprotodontia	Macropodidae	Macropus	Macropus eugenii	herbivore	NA	no	no	no	no	yes	no	yes	no	wild	feces	terrestrial habitat	terrestrial habitat	terrestrial habitat	terrestrial habitat	Australia	South Australia	-35.8333	137.25	2012-09-15	Mediterranean forest, woodland, and scrub or sclerophyll forest biome	island	continental island	continental island	continental island	continental island
X111_West_European_Hedgehog	Mammalia	Insectivora	Erinaceidae	Erinaceus	Erinaceus europaeus	carnivore	NA	yes	yes	no	no	no	no	no	no	wild	feces	terrestrial habitat	terrestrial habitat	terrestrial habitat	terrestrial habitat	Hungary	Central Hungary	47.5	19.05	2011-08-25	Temperate broadleaf and mixed forest biome	agricultural feature	field	field	field	field
X22_European_Rabbit	Mammalia	Lagomorpha	Leporidae	Oryctolagus	Oryctolagus cuniculus	herbivore	NA	no	no	no	no	yes	no	yes	yes	captive	feces	anthropogenic habitat	anthropogenic habitat	anthropogenic habitat	anthropogenic habitat	Austria	Vienna	48.2083	16.3731	2011-09-13	Temperate broadleaf and mixed forest biome	constructed feature	building	building	building	building
X305_European_Hare	Mammalia	Lagomorpha	Leporidae	Lepus	Lepus europaeus	herbivore	NA	no	no	no	no	yes	yes	yes	yes	wild	feces	terrestrial habitat	cultivated habitat	cultivated habitat	cultivated habitat	Austria	Lower Austria	48.7564	16.5011	2011-08-10	Temperate broadleaf and mixed forest biome	agricultural feature	field	field	field	field
X41_Pika	Mammalia	Lagomorpha	Leporidae	Lepus	Lepus tolai	herbivore	graminivore	no	no	no	no	no	no	yes	yes	wild	feces	terrestrial habitat	grassland	steppe	steppe	Mongolia	Gobi	43.7076	98.3496	2011-09-18	Deserts and xeric shrubland biome	desert	rocky	rocky	rocky	rocky
X88_European_Rabbit	Mammalia	Lagomorpha	Leporidae	Oryctolagus	Oryctolagus cuniculus	herbivore	NA	no	no	no	no	yes	no	yes	yes	captive	feces	anthropogenic habitat	anthropogenic habitat	anthropogenic habitat	anthropogenic habitat	Austria	Vienna	48.2083	16.3731	2011-09-13	Temperate grasslands, savannas, and shrubland biome	constructed feature	building	building	building	building
X96_European_Hare	Mammalia	Lagomorpha	Leporidae	Lepus	Lepus europaeus	herbivore	NA	no	no	no	no	yes	yes	yes	yes	wild	feces	terrestrial habitat	cultivated habitat	cultivated habitat	cultivated habitat	Austria	Burgenland	47.8978	16.9089	2011-11-22	Temperate grasslands, savannas, and shrubland biome	agricultural feature	field	field	field	field
X285_Short_beaked_Echidna	Mammalia	Monotremata	Tachyglossidae	Tachyglossus	Tachyglossus aculeatus	carnivore	NA	no	yes	no	no	no	no	no	no	wild	feces	terrestrial habitat	terrestrial habitat	terrestrial habitat	terrestrial habitat	Australia	South Australia	-35.8333	137.25	2012-10-15	Mediterranean forest, woodland, and scrub or sclerophyll forest biome	island	continental island	continental island	continental island	continental island
X286_Short_beaked_Echidna	Mammalia	Monotremata	Tachyglossidae	Tachyglossus	Tachyglossus aculeatus	carnivore	NA	no	yes	no	no	no	no	no	no	wild	feces	terrestrial habitat	terrestrial habitat	terrestrial habitat	terrestrial habitat	Australia	South Australia	-35.8333	137.25	2012-10-15	Mediterranean forest, woodland, and scrub or sclerophyll forest biome	island	continental island	continental island	continental island	continental island
X101_Horse	Mammalia	Perissodactyla	Equidae	Equus	Equus caballus	herbivore	NA	no	no	no	no	no	yes	yes	no	captive	feces	terrestrial habitat	grassland	pasture	pasture	Austria	Lower Austria	48.7833	15.0667	2011-09-17	Temperate coniferous forest biome	agricultural feature	farm	farm	farm	farm
X102_Kulan	Mammalia	Perissodactyla	Equidae	Equus	Equus hemionus	herbivore	NA	no	no	no	no	yes	no	yes	no	wild	feces	terrestrial habitat	grassland	steppe	steppe	Mongolia	Gobi	43.7076	98.3496	2011-09-18	Deserts and xeric shrubland biome	desert	rocky	rocky	rocky	rocky
X11_Onager	Mammalia	Perissodactyla	Equidae	Equus	Equus hemionus	herbivore	NA	no	no	no	no	yes	no	yes	no	wild	feces	terrestrial habitat	grassland	steppe	steppe	Iran	Fars	29.6081	52.5247	2011-07-29	Deserts and xeric shrubland biome	NA	NA	NA	NA	NA
X135_Horse	Mammalia	Perissodactyla	Equidae	Equus	Equus caballus	herbivore	NA	no	no	no	no	no	yes	yes	no	captive	feces	terrestrial habitat	grassland	pasture	pasture	Austria	Burgenland	47.5	16.4167	2012-01-22	Temperate grasslands, savannas, and shrubland biome	agricultural feature	farm	farm	farm	farm
X344_Indian_Rhinoceros	Mammalia	Perissodactyla	Rhinocerotidae	Rhinoceros	Rhinoceros unicornis	herbivore	NA	no	no	yes	no	yes	no	yes	no	wild	feces	terrestrial habitat	terrestrial habitat	terrestrial habitat	terrestrial habitat	Nepal	NA	27.5291	84.3542	2012-11-15	Montane grasslands and shrubland biome	NA	NA	NA	NA	NA
X376_Kulan	Mammalia	Perissodactyla	Equidae	Equus	Equus hemionus	herbivore	NA	no	no	no	no	yes	no	yes	no	wild	feces	terrestrial habitat	grassland	steppe	steppe	Mongolia	Gobi	45.4	92.9	2013-06-14	Deserts and xeric shrubland biome	desert	rocky	rocky	rocky	rocky
X389_Indian_Rhinoceros	Mammalia	Perissodactyla	Rhinocerotidae	Rhinoceros	Rhinoceros unicornis	herbivore	NA	no	no	yes	no	yes	no	yes	no	captive	feces	terrestrial habitat	terrestrial habitat	terrestrial habitat	terrestrial habitat	Austria	Vienna	48.2083	16.3731	2013-11-27	Temperate broadleaf and mixed forest biome	zoological garden	zoological garden	zoological garden	zoological garden	zoological garden
X394_Przewalski_horse	Mammalia	Perissodactyla	Equidae	Equus	Equus caballus	herbivore	NA	no	no	no	no	yes	yes	yes	no	wild	feces	terrestrial habitat	grassland	steppe	steppe	Mongolia	Gobi	45.4	92.9	2013-06-14	Deserts and xeric shrubland biome	desert	rocky	rocky	rocky	rocky
X395_Przewalski_horse	Mammalia	Perissodactyla	Equidae	Equus	Equus caballus	herbivore	NA	no	no	no	no	yes	yes	yes	no	captive	feces	terrestrial habitat	terrestrial habitat	terrestrial habitat	terrestrial habitat	Austria	Styria	47.224	15.812	2013-12-15	Temperate broadleaf and mixed forest biome	zoological garden	zoological garden	zoological garden	zoological garden	zoological garden
X415_White_Rhinoceros	Mammalia	Perissodactyla	Rhinocerotidae	Ceratotherium	Ceratotherium simum	herbivore	NA	no	no	no	no	no	no	yes	no	wild	feces	terrestrial habitat	woodland	forest	forest	South Africa	NA	-23.2313	30.4926	2013-08-07	Tropical and subtropical moist broadleaf forest biome	park	protected area	national park	national park	national park
X416_White_Rhinoceros	Mammalia	Perissodactyla	Rhinocerotidae	Ceratotherium	Ceratotherium simum	herbivore	NA	no	no	no	no	no	no	yes	no	wild	feces	terrestrial habitat	woodland	forest	forest	South Africa	NA	-23.2313	30.4926	2013-07-30	Tropical and subtropical moist broadleaf forest biome	park	protected area	national park	national park	national park
X423_Quagga	Mammalia	Perissodactyla	Equidae	Equus	Equus quagga	herbivore	NA	no	no	no	no	no	yes	yes	no	wild	feces	terrestrial habitat	terrestrial habitat	terrestrial habitat	terrestrial habitat	Tanzania	NA	-2.41628	34.6509	2014-02-25	Tropical and subtropical moist broadleaf forest biome	park	protected area	national park	national park	national park
X424_Quagga	Mammalia	Perissodactyla	Equidae	Equus	Equus quagga	herbivore	NA	no	no	no	no	no	yes	yes	no	wild	feces	terrestrial habitat	terrestrial habitat	terrestrial habitat	terrestrial habitat	Tanzania	NA	-2.41628	34.6509	2014-02-25	Tropical and subtropical moist broadleaf forest biome	park	protected area	national park	national park	national park
X77_Onager	Mammalia	Perissodactyla	Equidae	Equus	Equus hemionus	herbivore	NA	no	no	no	no	yes	no	yes	no	wild	feces	terrestrial habitat	grassland	steppe	steppe	Iran	Fars	29.6081	52.5247	2011-07-29	Deserts and xeric shrubland biome	NA	NA	NA	NA	NA
X431_Quagga	Mammalia	Perissodactyla	Equidae	Equus	Equus quagga	herbivore	NA	no	no	no	no	no	yes	yes	no	captive	feces	terrestrial habitat	terrestrial habitat	terrestrial habitat	terrestrial habitat	Austria	Styria	47.224	15.812	2013-12-15	Temperate broadleaf and mixed forest biome	zoological garden	zoological garden	zoological garden	zoological garden	zoological garden
X356_Northern_Tamandua	Mammalia	Pilosa	Myrmecophagidae	Tamandua	Tamandua mexicana	carnivore	NA	no	yes	yes	no	no	no	no	no	wild	feces	terrestrial habitat	woodland	forest	forest	Colombia	Central Pacific Slope	6.48998	-75.1904	2013-03-03	Tropical and subtropical moist broadleaf forest biome	NA	NA	NA	NA	NA
X371_Linnaeus_Two_toed_Sloth	Mammalia	Pilosa	Megalonychidae	Choloepus	Choloepus didactylus	herbivore	omnivore	yes	yes	yes	yes	yes	no	no	no	captive	feces	terrestrial habitat	terrestrial habitat	terrestrial habitat	terrestrial habitat	Austria	Vienna	48.2083	16.3731	2013-06-17	Temperate broadleaf and mixed forest biome	zoological garden	zoological garden	zoological garden	zoological garden	zoological garden
X357_Northern_Tamandua	Mammalia	Pilosa	Myrmecophagidae	Tamandua	Tamandua mexicana	carnivore	NA	no	yes	yes	no	no	no	no	no	wild	feces	terrestrial habitat	woodland	forest	forest	Colombia	Central Pacific Slope	6.48998	-75.1904	2012-12-27	Tropical and subtropical moist broadleaf forest biome	NA	NA	NA	NA	NA
X359_Brown_throated_Sloth	Mammalia	Pilosa	Bradypodidae	Bradypus	Bradypus variegatus	herbivore	NA	no	no	yes	no	yes	no	no	yes	wild	feces	terrestrial habitat	woodland	forest	forest	Nicaragua	South Caribbean Lowland	12.8225	-84.1003	2013-03-05	Tropical and subtropical moist broadleaf forest biome	NA	NA	NA	NA	NA
X141_Red_cheeked_Gibbon	Mammalia	Primates	Hylobatidae	Nomascus	Nomascus gabriellae	omnivore	NA	no	yes	yes	yes	yes	no	no	no	wild	feces	terrestrial habitat	woodland	forest	forest	Viet Nam	Dong Nai	11.4233	107.429	2012-03-14	Tropical and subtropical moist broadleaf forest biome	park	protected area	national park	national park	national park
X236_Pygmy_Slow_Loris	Mammalia	Primates	Lorisidae	Nycticebus	Nycticebus pygmaeus	omnivore	NA	yes	yes	yes	yes	no	no	no	no	wild	feces	terrestrial habitat	woodland	forest	forest	Viet Nam	Ninh Binh	20.3167	105.608	2012-06-23	Tropical and subtropical moist broadleaf forest biome	park	protected area	national park	national park	national park
X237_Red_shanked_Douc_Langur	Mammalia	Primates	Cercopithecidae	Pygathrix	Pygathrix nemaeus	herbivore	NA	no	no	yes	yes	yes	yes	no	no	wild	feces	terrestrial habitat	woodland	forest	forest	Viet Nam	Ninh Binh	20.3167	105.608	2012-06-23	Tropical and subtropical moist broadleaf forest biome	park	protected area	national park	national park	national park
X238_Hanuman_Langur	Mammalia	Primates	Cercopithecidae	Trachypithecus	Trachypithecus hatinhensis	herbivore	NA	no	no	no	no	yes	no	no	no	wild	feces	terrestrial habitat	woodland	forest	forest	Viet Nam	Ninh Binh	20.3167	105.608	2012-06-23	Tropical and subtropical moist broadleaf forest biome	park	protected area	national park	national park	national park
X240_Southern_White_cheeked_Gibbon	Mammalia	Primates	Hylobatidae	Nomascus	Nomascus siki	herbivore	NA	no	no	yes	no	no	no	no	no	wild	feces	terrestrial habitat	woodland	forest	forest	Viet Nam	Ninh Binh	20.3167	105.608	2012-06-23	Tropical and subtropical moist broadleaf forest biome	park	protected area	national park	national park	national park
X340_Western_Lowland_Gorilla	Mammalia	Primates	Hominidae	Gorilla	Gorilla gorilla	herbivore	NA	no	no	yes	no	yes	no	yes	yes	wild	feces	terrestrial habitat	terrestrial habitat	terrestrial habitat	terrestrial habitat	Republic of the Congo	NA	0.219726	14.8535	2013-04-03	Tropical and subtropical moist broadleaf forest biome	NA	NA	NA	NA	NA
X341_Western_Lowland_Gorilla	Mammalia	Primates	Hominidae	Gorilla	Gorilla gorilla	herbivore	NA	no	no	yes	no	yes	no	yes	yes	wild	feces	terrestrial habitat	terrestrial habitat	terrestrial habitat	terrestrial habitat	Republic of the Congo	NA	0.219726	14.8535	2013-04-03	Tropical and subtropical moist broadleaf forest biome	NA	NA	NA	NA	NA
X404_Brown_Greater_Galago	Mammalia	Primates	Galagidae	Otolemur	Otolemur crassicaudatus	omnivore	NA	no	yes	yes	no	no	no	no	no	wild	feces	terrestrial habitat	woodland	forest	forest	South Africa	Mpumalanga	-24.9958	31.5919	2014-02-01	Tropical and subtropical moist broadleaf forest biome	park	protected area	national park	national park	national park
X414_Vervet_Monkey	Mammalia	Primates	Cercopithecidae	Chlorocebus	Chlorocebus pygerythrus	omnivore	NA	yes	yes	yes	no	yes	no	no	no	wild	feces	terrestrial habitat	woodland	forest	forest	South Africa	Mpumalanga	-24.9958	31.5919	2013-08-27	Tropical and subtropical moist broadleaf forest biome	park	protected area	national park	national park	national park
X432_Vervet_Monkey	Mammalia	Primates	Cercopithecidae	Chlorocebus	Chlorocebus pygerythrus	omnivore	NA	yes	yes	yes	no	yes	no	no	no	captive	feces	terrestrial habitat	terrestrial habitat	terrestrial habitat	terrestrial habitat	Austria	Styria	47.224	15.812	2013-12-15	Temperate broadleaf and mixed forest biome	zoological garden	zoological garden	zoological garden	zoological garden	zoological garden
X403_Chacma_Baboon	Mammalia	Primates	Cercopithecidae	Papio	Papio ursinus	omnivore	NA	yes	yes	yes	yes	yes	yes	yes	yes	wild	feces	terrestrial habitat	woodland	forest	forest	South Africa	Mpumalanga	-25.1199	31.9154	2014-02-03	Tropical and subtropical moist broadleaf forest biome	park	protected area	national park	national park	national park
X370_African_Bush_Elephant	Mammalia	Proboscidea	Elephantidae	Loxodonta	Loxodonta africana	herbivore	NA	no	no	yes	no	yes	no	yes	yes	captive	feces	terrestrial habitat	terrestrial habitat	terrestrial habitat	terrestrial habitat	Austria	Vienna	48.2083	16.3731	2013-06-05	Temperate broadleaf and mixed forest biome	zoological garden	zoological garden	zoological garden	zoological garden	zoological garden
X407_African_Bush_Elephant	Mammalia	Proboscidea	Elephantidae	Loxodonta	Loxodonta africana	herbivore	NA	no	no	yes	no	yes	no	yes	yes	wild	feces	terrestrial habitat	woodland	forest	forest	South Africa	Mpumalanga	-24.9958	31.5919	2014-02-03	Tropical and subtropical moist broadleaf forest biome	park	protected area	national park	national park	national park
X408_African_Bush_Elephant	Mammalia	Proboscidea	Elephantidae	Loxodonta	Loxodonta africana	herbivore	NA	no	no	yes	no	yes	no	yes	yes	wild	feces	terrestrial habitat	woodland	forest	forest	South Africa	Mpumalanga	-24.9958	31.5919	2014-02-03	Tropical and subtropical moist broadleaf forest biome	park	protected area	national park	national park	national park
X428_African_Bush_Elephant	Mammalia	Proboscidea	Elephantidae	Loxodonta	Loxodonta africana	herbivore	NA	no	no	yes	no	yes	no	yes	yes	captive	feces	terrestrial habitat	terrestrial habitat	terrestrial habitat	terrestrial habitat	Austria	Vienna	48.2083	16.3731	2013-06-07	Temperate broadleaf and mixed forest biome	zoological garden	zoological garden	zoological garden	zoological garden	zoological garden
X128_Alpine_Marmot	Mammalia	Rodentia	Sciuridae	Marmota	Marmota marmota	herbivore	NA	no	no	no	yes	no	no	yes	yes	wild	feces	terrestrial habitat	terrestrial habitat	terrestrial habitat	terrestrial habitat	Austria	High Tauern	47.0267	12.79	2011-09-28	Montane grasslands and shrubland biome	elevation	range of mounts	mountain range	mountain range	mountain range
X153_Bank_Vole	Mammalia	Rodentia	Cricetidae	Myodes	Myodes glareolus	omnivore	NA	no	yes	yes	no	yes	yes	no	no	wild	gut	terrestrial habitat	woodland	forest	forest	Austria	Vienna	48.2083	16.3731	2012-05-05	Temperate broadleaf and mixed forest biome	park	protected area	biosphere reserve	biosphere reserve	biosphere reserve
X16_Fat_Dormouse	Mammalia	Rodentia	Gliridae	Glis	Glis glis	omnivore	mainly seeds	yes	yes	yes	no	no	yes	no	no	captive	feces	anthropogenic habitat	anthropogenic habitat	anthropogenic habitat	anthropogenic habitat	Austria	Vienna	48.2083	16.3731	2011-08-23	Temperate broadleaf and mixed forest biome	constructed feature	building	building	building	building
X23_Garden_Dormouse	Mammalia	Rodentia	Gliridae	Eliomys	Eliomys quercinus	omnivore	mainly insectivore	no	yes	yes	no	yes	yes	no	no	captive	feces	anthropogenic habitat	anthropogenic habitat	anthropogenic habitat	anthropogenic habitat	Austria	Vienna	48.2083	16.3731	2011-09-13	Temperate broadleaf and mixed forest biome	constructed feature	building	building	building	building
X247_Common_Hamster	Mammalia	Rodentia	Cricetidae	Cricetus	Cricetus cricetus	omnivore	NA	no	yes	yes	no	no	yes	no	yes	wild	feces	terrestrial habitat	cultivated habitat	cultivated habitat	cultivated habitat	Austria	Lower Austria	48.4108	15.6103	2012-08-10	Temperate broadleaf and mixed forest biome	agricultural feature	field	field	field	field
X363_Desmarests_Spiny_Pocket_Mouse	Mammalia	Rodentia	Heteromyidae	Heteromys	Heteromys desmarestianus	omnivore	mainly granivore	no	yes	yes	no	no	yes	no	no	wild	gut	terrestrial habitat	woodland	forest	forest	Costa Rica	South Pacific Slope	9.74892	-83.7534	2012-06-14	Tropical and subtropical moist broadleaf forest biome	NA	NA	NA	NA	NA
X368_European_Ground_Squirrel	Mammalia	Rodentia	Sciuridae	Spermophilus	Spermophilus citellus	omnivore	NA	no	yes	no	no	no	yes	no	yes	captive	feces	terrestrial habitat	terrestrial habitat	terrestrial habitat	terrestrial habitat	Austria	Vienna	48.2083	16.3731	2013-06-17	Temperate broadleaf and mixed forest biome	zoological garden	zoological garden	zoological garden	zoological garden	zoological garden
X378_Fat_Sand_Rat	Mammalia	Rodentia	Muridae	Psammomys	Psammomys obesus	herbivore	folivore	no	no	no	no	yes	yes	no	no	captive	feces	terrestrial habitat	terrestrial habitat	terrestrial habitat	terrestrial habitat	Austria	Vienna	48.2083	16.3731	2013-07-08	Temperate broadleaf and mixed forest biome	zoological garden	zoological garden	zoological garden	zoological garden	zoological garden
X390_European_Ground_Squirrel	Mammalia	Rodentia	Sciuridae	Spermophilus	Spermophilus citellus	omnivore	NA	no	yes	no	no	no	yes	no	yes	captive	feces	terrestrial habitat	terrestrial habitat	terrestrial habitat	terrestrial habitat	Austria	Vienna	48.2083	16.3731	2013-06-01	Temperate broadleaf and mixed forest biome	zoological garden	zoological garden	zoological garden	zoological garden	zoological garden
X391_European_Ground_Squirrel	Mammalia	Rodentia	Sciuridae	Spermophilus	Spermophilus citellus	omnivore	NA	no	yes	no	no	no	yes	no	yes	wild	feces	terrestrial habitat	grassland	grassland	grassland	Austria	Upper Austria	48.2276	14.024	2013-06-17	Temperate broadleaf and mixed forest biome	NA	NA	NA	NA	NA
X127_Alpine_Marmot	Mammalia	Rodentia	Sciuridae	Marmota	Marmota marmota	herbivore	NA	no	no	no	yes	no	no	yes	yes	wild	feces	terrestrial habitat	terrestrial habitat	terrestrial habitat	terrestrial habitat	Austria	High Tauern	47.0267	12.79	2011-08-24	Montane grasslands and shrubland biome	elevation	range of mounts	mountain range	mountain range	mountain range
X154_Tree_Shrew	Mammalia	Scandentia	Tupaiidae	Tupaia	Tupaia belangeri	omnivore	NA	yes	yes	yes	no	no	no	no	no	captive	feces	terrestrial habitat	terrestrial habitat	terrestrial habitat	terrestrial habitat	Austria	Vienna	48.2083	16.3731	2012-05-18	Temperate broadleaf and mixed forest biome	zoological garden	zoological garden	zoological garden	zoological garden	zoological garden
X396_Morelets_crocodile	Reptilia	Crocodilia	Crocodylidae	Crocodylus	Crocodylus moreletii	carnivore	NA	yes	no	no	no	no	no	no	no	captive	feces	terrestrial habitat	terrestrial habitat	terrestrial habitat	terrestrial habitat	Austria	Vienna	48.2083	16.3731	2011-06-21	Temperate broadleaf and mixed forest biome	zoological garden	zoological garden	zoological garden	zoological garden	zoological garden
X405_Nile_Crocodile	Reptilia	Crocodilia	Crocodylidae	Crocodylus	Crocodylus niloticus	carnivore	mainly piscivore	yes	no	no	no	no	no	no	no	wild	feces	terrestrial habitat	woodland	forest	forest	South Africa	NA	-23.2313	30.4926	Autumn 2013	Tropical and subtropical moist broadleaf forest biome	park	protected area	national park	national park	national park
X233_Aesculapian_Snake	Reptilia	Squamata	Colubridae	Zamenis	Zamenis longissimus	carnivore	NA	yes	no	no	no	no	no	no	no	wild	feces	terrestrial habitat	woodland	forest	forest	Austria	Vienna	48.2083	16.3731	2012-06-26	Temperate broadleaf and mixed forest biome	park	protected area	biosphere reserve	biosphere reserve	biosphere reserve
X241_Italian_wall_lizard	Reptilia	Squamata	Lacertidae	Podarcis	Podarcis siculus	carnivore	NA	no	yes	no	no	no	no	no	no	wild	feces	terrestrial habitat	terrestrial habitat	terrestrial habitat	terrestrial habitat	Croatia	NA	45.25	15.4667	2012-06-25	Mediterranean forest, woodland, and scrub or sclerophyll forest biome	NA	NA	NA	NA	NA
X242_Dalmatian_Tortoise	Reptilia	Squamata	Testudinidae	Testudo	Testudo hermanni	omnivore	mainly herbivore	no	yes	yes	yes	yes	no	yes	no	wild	feces	terrestrial habitat	terrestrial habitat	terrestrial habitat	terrestrial habitat	Croatia	NA	45.25	15.4667	2012-06-26	Mediterranean forest, woodland, and scrub or sclerophyll forest biome	shore	shoreline	shoreline	shoreline	shoreline
X292_Central_Bearded_Dragon	Reptilia	Squamata	Agamidae	Pogona	Pogona vitticeps	omnivore	NA	yes	yes	yes	no	yes	yes	no	no	wild	feces	terrestrial habitat	woodland	forest	forest	Australia	South Australia	-35.63	138.504	2012-12-15	Mediterranean forest, woodland, and scrub or sclerophyll forest biome	park	protected area	nature reserve	nature reserve	nature reserve
X351_Grass_Snake	Reptilia	Squamata	Colubridae	Natrix	Natrix natrix	carnivore	NA	yes	yes	no	no	no	no	no	no	wild	feces	terrestrial habitat	woodland	forest	forest	Austria	Vienna	48.2083	16.3731	2013-05-13	Temperate broadleaf and mixed forest biome	park	protected area	biosphere reserve	biosphere reserve	biosphere reserve
X95_Meadow_Viper	Reptilia	Squamata	Viperidae	Vipera	Vipera ursinii	carnivore	NA	yes	yes	no	no	no	no	no	no	wild	feces	terrestrial habitat	terrestrial habitat	terrestrial habitat	terrestrial habitat	Hungary	Central Hungary	47.5	19.05	2011-08-23	Temperate broadleaf and mixed forest biome	NA	NA	NA	NA	NA

## Sheet: S2
Sample	class	order	family	genus	scientific name	diet	sample type	captive/wild	Passed all quality control?	mass stored (g)	Nanodrop (ng/ul)	Nanodrop 260:280	16S rRNA gene copies per 100 ul
F14_Common_Bream	Actinopterygii	Cypriniformes	Cyprinidae	Abramis	Abramis_brama	omnivore	feces	wild	pass	0.45	11.82	1.44	10000000000
F35_Red_Deer	Mammalia	Artiodactyla	Cervidae	Cervus	Cervus_elaphus	herbivore	feces	wild	pass	0.63	8.51	1.46	13200000000
F36_Red_Deer	Mammalia	Artiodactyla	Cervidae	Cervus	Cervus_elaphus	herbivore	feces	wild	pass	0.8	4.82	1.34	10800000000
F44_Fallow_Deer	Mammalia	Artiodactyla	Cervidae	Dama	Dama_dama	herbivore	feces	wild	pass	0.8	14.6	1.66	12900000000
F45_Red_Deer	Mammalia	Artiodactyla	Cervidae	Cervus	Cervus_elaphus	herbivore	feces	wild	pass	0.49	9.29	2.16	5950000000
F46_Red_Deer	Mammalia	Artiodactyla	Cervidae	Cervus	Cervus_elaphus	herbivore	feces	wild	pass	0.62	27.1	1.84	27200000000
F47_Red_Deer	Mammalia	Artiodactyla	Cervidae	Cervus	Cervus_elaphus	herbivore	feces	wild	pass	0.8	22.4	1.7	16600000000
F48_Red_Deer	Mammalia	Artiodactyla	Cervidae	Cervus	Cervus_elaphus	herbivore	feces	wild	pass	0.69	25.6	1.8	20300000000
F53_Mouflon	Mammalia	Artiodactyla	Bovidae	Ovis	Ovis_aries	herbivore	feces	wild	pass	0.36	16.94	1.88	13900000000
F66_Wild_Boar	Mammalia	Artiodactyla	Suidae	Sus	Sus_scrofa	omnivore	feces	wild	pass	0.31	11.1	1.85	7590000000
F68_Red_Deer	Mammalia	Artiodactyla	Cervidae	Cervus	Cervus_elaphus	herbivore	feces	wild	pass	0.4	10.1	1.41	8890000000
F69_Red_Deer	Mammalia	Artiodactyla	Cervidae	Cervus	Cervus_elaphus	herbivore	feces	wild	pass	0.45	18.8	1.74	34000000000
F70_Red_Deer	Mammalia	Artiodactyla	Cervidae	Cervus	Cervus_elaphus	herbivore	feces	wild	pass	0.44	13.3	1.64	22400000000
F80_Red_Deer	Mammalia	Artiodactyla	Cervidae	Cervus	Cervus_elaphus	herbivore	feces	wild	pass	0.38	11.7	1.58	16200000000
F90_Domestic_Dog	Mammalia	Carnivora	Canidae	Canis	Canis_lupus	carnivore	feces	captive	pass	0.39	8.47	1.77	9370000000
F141_Wood_Sandpiper	Aves	Charadriiformes	Scolopacidae	Tringa	Tringa_glareola	carnivore	feces	wild	fail	NA	23.4	1.99	49300000000
X1_Eurasian_Beaver	Mammalia	Rodentia	Castoridae	Castor	Castor_fiber	herbivore	feces	wild	fail	3.25	19.28	1.73	26700000000
X2_Raccoon_Dog	Mammalia	Carnivora	Canidae	Nyctereutes	Nyctereutes_procyonoides	omnivore	feces	wild	fail	2.53	24.46	1.65	26700000000
X3_Alpine_Chamois	Mammalia	Artiodactyla	Bovidae	Rupicapra	Rupicapra_rupicapra	herbivore	feces	wild	pass	2.67	53.26	1.8	194000000000
X4_Red_Fox	Mammalia	Carnivora	Canidae	Vulpes	Vulpes_vulpes	omnivore	feces	wild	fail	2.76	16.44	1.51	35600000000
X5_European_Hare	Mammalia	Lagomorpha	Leporidae	Lepus	Lepus_europaeus	herbivore	feces	wild	fail	3.16	26.67	1.67	49500000000
X7_European_Otter	Mammalia	Carnivora	Mustelidae	Lutra	Lutra_lutra	carnivore	feces	wild	pass	2.48	10.21	1.5	2230000000
X10_House_Mouse	Mammalia	Rodentia	Muridae	Mus	Mus_musculus	omnivore	gut	captive	fail	NA	129.08	1.96	4930000000
X11_Onager	Mammalia	Perissodactyla	Equidae	Equus	Equus_hemionus	herbivore	feces	wild	pass	0.32	11.69	1.45	5370000000
X13_Wolf	Mammalia	Carnivora	Canidae	Canis	Canis_lupus	carnivore	feces	wild	pass	0.87	2.79	1.1	8520000000
X15_Tawny_Owl	Aves	Strigiformes	Strigidae	Strix	Strix_aluco	carnivore	gut	wild	pass	0.96	20.71	1.46	843000000
X16_Fat_Dormouse	Mammalia	Rodentia	Gliridae	Glis	Glis_glis	omnivore	feces	captive	pass	0.14	79.48	1.82	46300000000
X18_West_European_Hedgehog	Mammalia	Insectivora	Erinaceidae	Erinaceus	Erinaceus_europaeus	carnivore	feces	wild	fail	NA	52.53	1.79	157000000000
X19_European_Ground_Squirrel	Mammalia	Rodentia	Sciuridae	Spermophilus	Spermophilus_citellus	omnivore	feces	wild	fail	NA	10.54	1.44	20600000000
X21_Yellow_necked_Field_Mouse	Mammalia	Rodentia	Muridae	Apodemus	Apodemus_flavicollis	omnivore	gut	wild	fail	0.2	140.83	2	15900000000
X22_European_Rabbit	Mammalia	Lagomorpha	Leporidae	Oryctolagus	Oryctolagus_cuniculus	herbivore	feces	captive	pass	0.46	41.9	1.85	69000000000
X23_Garden_Dormouse	Mammalia	Rodentia	Gliridae	Eliomys	Eliomys_quercinus	omnivore	feces	captive	pass	0.8	11.78	1.62	10800000000
X30_Beech_Marten	Mammalia	Carnivora	Mustelidae	Martes	Martes_foina	omnivore	feces	wild	fail	NA	4.54	3.98	159500000
X31_Chicken	Aves	Galliformes	Phasianidae	Gallus	Gallus_gallus	omnivore	feces	wild	pass	1.68	1.92	1.16	2570000000
X32_Greylag_Goose	Aves	Anseriformes	Anatidae	Anser	Anser_anser	herbivore	feces	wild	pass	1.31	6.32	2.43	22200000000
X33_Wild_Turkey	Aves	Galliformes	Phasianidae	Meleagris	Meleagris_gallopavo	omnivore	feces	wild	pass	1.35	4.96	1.26	35900000000
X34_Mallard_Duck	Aves	Anseriformes	Anatidae	Anas	Anas_platyrhynchos	omnivore	feces	wild	pass	0.8	7.89	1.51	7630000000
X37_Bank_Vole	Mammalia	Rodentia	Cricetidae	Myodes	Myodes_glareolus	omnivore	feces	wild	fail	NA	26.68	1.4	786000000
X40_Bactrian_Camel	Mammalia	Artiodactyla	Camelidae	Camelus	Camelus_bactrianus	herbivore	feces	wild	pass	0.22	18.01	1.89	23600000000
X41_Pika	Mammalia	Lagomorpha	Leporidae	Lepus	Lepus_tolai	herbivore	feces	wild	pass	0.34	23.83	1.61	12500000000
X42_Goitered_Gazelle	Mammalia	Artiodactyla	Bovidae	Gazella	Gazella_subgutturosa	herbivore	feces	wild	pass	0.28	12.74	1.35	1490000000
X43_European_Badger	Mammalia	Carnivora	Mustelidae	Meles	Meles_meles	omnivore	feces	wild	pass	0.52	34.73	1.7	54200000000
X44_Meadow_Viper	Reptilia	Squamata	Viperidae	Vipera	Vipera_ursinii	carnivore	feces	wild	fail	NA	9.73	1.74	13900000000
X50_Song_Thrush	Aves	Passeriformes	Turdidae	Turdus	Turdus_philomelos	omnivore	feces	wild	fail	NA	7.13	0.45	2715000
X60_European_Chub	Actinopterygii	Cypriniformes	Cyprinidae	Leuciscus	Leuciscus_cephalus	omnivore	feces	wild	pass	1.15	3.25	1.21	240500000
F42_Fallow_Deer	Mammalia	Artiodactyla	Cervidae	Dama	Dama_dama	herbivore	feces	wild	fail	0.45	16.9	1.91	13000000000
F157a_European_Toad	Amphibia	Anura	Bufonidae	Bufo	Bufo_bufo	carnivore	feces	wild	pass	NA	4.11	1.39	3000000000
X76_European_Polecat	Mammalia	Carnivora	Mustelidae	Mustela	Mustela_putorius	omnivore	feces	wild	fail	NA	5.26	1.13	10400000
X77_Onager	Mammalia	Perissodactyla	Equidae	Equus	Equus_hemionus	herbivore	feces	wild	pass	0.2	27.06	1.86	38000000000
X80_European_Otter	Mammalia	Carnivora	Mustelidae	Lutra	Lutra_lutra	carnivore	feces	wild	fail	0.53	16.59	2.06	59650000
X81_Wolf	Mammalia	Carnivora	Canidae	Canis	Canis_lupus	carnivore	feces	wild	fail	0.4	5.07	4.03	28000000000
X83_Common_Rudd	Actinopterygii	Cypriniformes	Cyprinidae	Scardinius	Scardinius_erythrophthalmus	omnivore	feces	wild	fail	0.4	5.35	2.36	12650000
X85_Domestic_Dog	Mammalia	Carnivora	Canidae	Canis	Canis_lupus	carnivore	feces	captive	pass	0.59	4.23	2.6	3650000000
X87_Garden_Dormouse	Mammalia	Rodentia	Gliridae	Eliomys	Eliomys_quercinus	omnivore	feces	wild	fail	0.76	9	1.92	26900000000
X88_European_Rabbit	Mammalia	Lagomorpha	Leporidae	Oryctolagus	Oryctolagus_cuniculus	herbivore	feces	captive	pass	0.16	29.72	1.95	27900000000
X93_Red_Sheep	Mammalia	Artiodactyla	Bovidae	Ovis	Ovis_aries	herbivore	feces	captive	pass	1.33	32.16	1.16	294000000
X94_Mangalica	Mammalia	Artiodactyla	Suidae	Sus	Sus_scrofa	omnivore	feces	captive	pass	1.72	20.2	1.39	11700000000
X95_Meadow_Viper	Reptilia	Squamata	Viperidae	Vipera	Vipera_ursinii	carnivore	feces	wild	pass	NA	20.44	1.63	29300000000
X101_Horse	Mammalia	Perissodactyla	Equidae	Equus	Equus_caballus	herbivore	feces	captive	pass	1.13	40.37	1.73	71400000000
X102_Kulan	Mammalia	Perissodactyla	Equidae	Equus	Equus_hemionus	herbivore	feces	wild	pass	0.33	8.59	2.08	2200000000
X108_Striped_Desert_Hamster	Mammalia	Rodentia	Cricetidae	Phodopus	Phodopus_sungorus	omnivore	gut	captive	fail	NA	5.46	2.88	2410000000
X109_Red_Fox	Mammalia	Carnivora	Canidae	Vulpes	Vulpes_vulpes	omnivore	feces	wild	pass	NA	2.91	2.57	7830000000
X110_Noctule	Mammalia	Chiroptera	Vespertilionidae	Nyctalus	Nyctalus_noctula	carnivore	gut	wild	fail	NA	21.29	2.24	195500000
X111_West_European_Hedgehog	Mammalia	Insectivora	Erinaceidae	Erinaceus	Erinaceus_europaeus	carnivore	feces	wild	pass	NA	6.34	3.1	11700000000
X112_Eurasian_Sparrowhawk	Aves	Falconiformes	Accipitridae	Accipiter	Accipiter_nisus	carnivore	gut	wild	fail	NA	33.64	2.23	54150000
X116_Common_Kestrel	Aves	Falconiformes	Falconidae	Falco	Falco_tinnunculus	carnivore	gut	wild	pass	0.23	81.03	1.99	343000000
X117_Long_eared_Owl	Aves	Strigiformes	Strigidae	Asio	Asio_otus	carnivore	feces	wild	pass	NA	12.35	1.75	262000000
X119_Ural_Owl	Aves	Strigiformes	Strigidae	Strix	Strix_uralensis	carnivore	feces	wild	pass	NA	8.42	1.56	111500000
X121_Raccoon_Dog	Mammalia	Carnivora	Canidae	Nyctereutes	Nyctereutes_procyonoides	omnivore	feces	wild	pass	1.22	4.1	1.68	2060000000
X122_Wild_Boar	Mammalia	Artiodactyla	Suidae	Sus	Sus_scrofa	omnivore	feces	wild	pass	0.66	32.28	1.74	72100000000
X123_Alpine_Chamois	Mammalia	Artiodactyla	Bovidae	Rupicapra	Rupicapra_rupicapra	herbivore	feces	wild	pass	NA	37.49	1.71	34500000000
X124_Golden_Jackal	Mammalia	Carnivora	Canidae	Canis	Canis_aureus	carnivore	feces	wild	fail	0.8	4.89	1.25	5340000000
F157b_European_Toad	Amphibia	Anura	Bufonidae	Bufo	Bufo_bufo	carnivore	feces	wild	fail	NA	12.02	2.07	17700000000
X125_Common_Carp	Actinopterygii	Cypriniformes	Cyprinidae	Cyprinus	Cyprinus_carpio	omnivore	feces	wild	pass	NA	5.52	1.68	750500000
X126_White_Stork	Aves	Ciconiiformes	Ciconiidae	Ciconia	Ciconia_ciconia	carnivore	feces	wild	fail	NA	3.77	1.23	960500000
X127_Alpine_Marmot	Mammalia	Rodentia	Sciuridae	Marmota	Marmota_marmota	herbivore	feces	wild	pass	NA	35.28	1.65	66600000000
X128_Alpine_Marmot	Mammalia	Rodentia	Sciuridae	Marmota	Marmota_marmota	herbivore	feces	wild	pass	NA	59.36	1.8	137000000000
X129_Alpine_Ibex	Mammalia	Artiodactyla	Bovidae	Capra	Capra_ibex	herbivore	feces	wild	pass	NA	47.59	1.73	140000000000
X130_Alpine_Ibex	Mammalia	Artiodactyla	Bovidae	Capra	Capra_ibex	herbivore	feces	wild	pass	NA	17.92	1.54	44600000000
X131_Rock_Ptarmigan	Aves	Galliformes	Phasianidae	Lagopus	Lagopus_muta	omnivore	feces	wild	pass	NA	39.99	1.55	5940000000
X133_Domestic_Goat	Mammalia	Artiodactyla	Bovidae	Capra	Capra_hircus	herbivore	feces	captive	pass	1.22	15.04	1.49	31600000000
X134_Domestic_Goat	Mammalia	Artiodactyla	Bovidae	Capra	Capra_hircus	herbivore	feces	captive	pass	0.64	13.36	1.34	15800000000
X135_Horse	Mammalia	Perissodactyla	Equidae	Equus	Equus_caballus	herbivore	feces	captive	pass	0.98	3.66	0.95	1970000000
X136_Domestic_Pig	Mammalia	Artiodactyla	Suidae	Sus	Sus_scrofa	omnivore	feces	captive	fail	1.73	6.07	0.96	9170000000
X157_Grey_Heron	Aves	Ciconiiformes	Ardeidae	Ardea	Ardea_cinerea	carnivore	gut	wild	pass	1.75	5.59	1.46	16600000000
X158_White_tailed_Eagle	Aves	Falconiformes	Accipitridae	Haliaeetus	Haliaeetus_albicilla	carnivore	gut	wild	pass	0.65	103.16	1.84	17200000000
X137_Gaur	Mammalia	Artiodactyla	Bovidae	Bos	Bos_frontalis	herbivore	feces	wild	pass	0.28	37.09	1.81	144000000000
X138_Gaur	Mammalia	Artiodactyla	Bovidae	Bos	Bos_frontalis	herbivore	feces	wild	pass	0.16	32.9	1.84	70100000000
X139_Sambar	Mammalia	Artiodactyla	Cervidae	Cervus	Cervus_unicolor	herbivore	feces	wild	pass	0.29	11.89	1.29	20000000000
X140_Sambar	Mammalia	Artiodactyla	Cervidae	Cervus	Cervus_unicolor	herbivore	feces	wild	pass	0.31	64.18	1.81	144000000000
X190_Common_House_Gecko	Reptilia	Squamata	Gekkonidae	Hemidactylus	Hemidactylus_frenatus	carnivore	feces	wild	fail	NA	3.62	3.09	201000000
X164_Greylag_Goose	Aves	Anseriformes	Anatidae	Anser	Anser_anser	herbivore	feces	wild	pass	0.94	4.49	3.1	2330000000
X192_Common_Frog	Amphibia	Anura	Ranidae	Rana	Rana_temporaria	carnivore	feces	wild	fail	NA	63.81	1.85	449500
X170_Tawny_Owl	Aves	Strigiformes	Strigidae	Strix	Strix_aluco	carnivore	gut	captive	pass	0.19	66.68	1.93	2805000
X152_Tree_Shrew	Mammalia	Scandentia	Tupaiidae	Tupaia	Tupaia_belangeri	omnivore	feces	captive	fail	0.11	16.17	1.76	19600000000
X171_Blackbird	Aves	Passeriformes	Turdidae	Turdus	Turdus_merula	omnivore	feces	wild	fail	1.28	5.19	1.89	115000000
X172_European_Greenfinch	Aves	Passeriformes	Fringillidae	Carduelis	Carduelis_chloris	omnivore	feces	wild	pass	0.3	3.28	1.48	4200000000
X174_Great_Tit	Aves	Passeriformes	Paridae	Parus	Parus_major	omnivore	feces	wild	pass	0.84	2.3	1.63	944000000
X153_Bank_Vole	Mammalia	Rodentia	Cricetidae	Myodes	Myodes_glareolus	omnivore	gut	wild	pass	NA	27.06	1.86	202000000
X142_Cattle	Mammalia	Artiodactyla	Bovidae	Bos	Bos_taurus	herbivore	feces	captive	fail	NA	46.55	1.7	57000000000
X144_Cattle	Mammalia	Artiodactyla	Bovidae	Bos	Bos_taurus	herbivore	feces	captive	fail	NA	78.99	1.81	79100000000
X146_Cattle	Mammalia	Artiodactyla	Bovidae	Bos	Bos_taurus	herbivore	feces	captive	pass	NA	63.22	1.8	57100000000
X150_Cattle	Mammalia	Artiodactyla	Bovidae	Bos	Bos_taurus	herbivore	feces	captive	fail	NA	55.14	1.77	51700000000
X169_Great_Cormorant	Aves	Pelecaniformes	Phalacrocoracidae	Phalacrocorax	Phalacrocorax_carbo	carnivore	feces	wild	fail	NA	17.79	1.84	18900000
X194_Agile_Frog	Amphibia	Anura	Ranidae	Rana	Rana_dalmatina	carnivore	feces	wild	pass	NA	12.2	1.75	2395000
X188_Brook_Trout	Actinopterygii	Salmoniformes	Salmonidae	Salvelinus	Salvelinus_fontinalis	carnivore	feces	wild	fail	NA	7.42	1.9	20050000
X154_Tree_Shrew	Mammalia	Scandentia	Tupaiidae	Tupaia	Tupaia_belangeri	omnivore	feces	captive	pass	0.49	12.03	1.8	5820000000
X155_Long_tailed_Field_Mouse	Mammalia	Rodentia	Muridae	Apodemus	Apodemus_sylvaticus	omnivore	gut	wild	fail	NA	57.29	1.96	2520000000
X141_Red_cheeked_Gibbon	Mammalia	Primates	Hylobatidae	Nomascus	Nomascus_gabriellae	omnivore	feces	wild	pass	0.89	9.19	2.04	4150000000
X179_Roach	Actinopterygii	Cypriniformes	Cyprinidae	Rutilus	Rutilus_rutilus	omnivore	gut	wild	pass	NA	2.07	1.16	57050000
X180_Roach	Actinopterygii	Cypriniformes	Cyprinidae	Rutilus	Rutilus_rutilus	omnivore	gut	wild	fail	1.24	10.95	2.08	1210000
F241_Great_Cormorant	Aves	Pelecaniformes	Phalacrocoracidae	Phalacrocorax	Phalacrocorax_carbo	carnivore	feces	wild	fail	NA	13.11	1.51	56200000000
X195_Domestic_Cat	Mammalia	Carnivora	Felidae	Felis	Felis_catus	carnivore	feces	captive	pass	NA	8.56	1.75	4540000000
X196_Domestic_Cat	Mammalia	Carnivora	Felidae	Felis	Felis_catus	carnivore	feces	captive	fail	NA	10.89	1.66	6830000000
X197_Human	Mammalia	Primates	Hominidae	Homo	Homo_sapiens	omnivore	feces	human	fail	NA	NA	NA	10100000000
X198_Human	Mammalia	Primates	Hominidae	Homo	Homo_sapiens	omnivore	feces	human	fail	NA	NA	NA	45600000000
X199_Human	Mammalia	Primates	Hominidae	Homo	Homo_sapiens	omnivore	feces	human	fail	NA	NA	NA	6710000000
X200_Human	Mammalia	Primates	Hominidae	Homo	Homo_sapiens	omnivore	feces	human	fail	NA	NA	NA	3120000000
X203_Red_Deer	Mammalia	Artiodactyla	Cervidae	Cervus	Cervus_elaphus	herbivore	feces	wild	pass	NA	7.94	1.41	2760000000
X205_Red_Sheep	Mammalia	Artiodactyla	Bovidae	Ovis	Ovis_aries	herbivore	feces	captive	fail	NA	13.99	1.38	4560000000
X206_Red_Sheep	Mammalia	Artiodactyla	Bovidae	Ovis	Ovis_aries	herbivore	feces	captive	pass	NA	44.16	1.7	13500000000
X207_Red_Sheep	Mammalia	Artiodactyla	Bovidae	Ovis	Ovis_aries	herbivore	feces	captive	fail	NA	20.4	1.62	6380000000
X208_Red_Sheep	Mammalia	Artiodactyla	Bovidae	Ovis	Ovis_aries	herbivore	feces	captive	fail	NA	34.63	1.48	5780000000
X209_Red_Sheep	Mammalia	Artiodactyla	Bovidae	Ovis	Ovis_aries	herbivore	feces	captive	fail	NA	12.14	1.96	5340000000
X210_Red_Sheep	Mammalia	Artiodactyla	Bovidae	Ovis	Ovis_aries	herbivore	feces	captive	fail	NA	16.83	1.45	8820000000
X211_Red_Sheep	Mammalia	Artiodactyla	Bovidae	Ovis	Ovis_aries	herbivore	feces	captive	fail	NA	8.4	1.48	3790000000
X212_Goose	Aves	Anseriformes	Anatidae	Anser	Anser_anser	herbivore	feces	wild	pass	NA	4.06	2.38	640000000
X213_Goose	Aves	Anseriformes	Anatidae	Anser	Anser_anser	herbivore	feces	wild	pass	NA	1.67	2	211000000
X214_Goose	Aves	Anseriformes	Anatidae	Anser	Anser_anser	herbivore	feces	wild	pass	NA	0.95	-0.71	42100000
X215_Goose	Aves	Anseriformes	Anatidae	Anser	Anser_anser	herbivore	feces	wild	pass	NA	2.31	3.72	309500000
X218_Goose	Aves	Anseriformes	Anatidae	Anser	Anser_anser	herbivore	feces	wild	pass	NA	3.34	2.62	615000000
X219_Goose	Aves	Anseriformes	Anatidae	Anser	Anser_anser	herbivore	feces	wild	pass	NA	1.08	-2.02	326000000
X224_Domestic_Cat	Mammalia	Carnivora	Felidae	Felis	Felis_catus	carnivore	feces	captive	fail	NA	13.78	1.71	7970000000
X225_Domestic_Cat	Mammalia	Carnivora	Felidae	Felis	Felis_catus	carnivore	feces	captive	fail	NA	15.06	1.48	10300000000
X226_Domestic_Cat	Mammalia	Carnivora	Felidae	Felis	Felis_catus	carnivore	feces	captive	fail	NA	7.53	1.45	3600000000
X228_Domestic_Cat	Mammalia	Carnivora	Felidae	Felis	Felis_catus	carnivore	feces	captive	fail	NA	7.1	1.35	1660000000
F300_Asp	Actinopterygii	Cypriniformes	Cyprinidae	Aspius	Aspius_aspius	carnivore	feces	wild	fail	NA	1.61	13.47	58800000
F302_Northern_Pike	Actinopterygii	Esociformes	Esocidae	Esox	Esox_lucius	carnivore	feces	wild	fail	NA	1.75	1.66	1660000000
X223_Human	Mammalia	Primates	Hominidae	Homo	Homo_sapiens	omnivore	feces	human	fail	NA	8.32	1.74	207000000
X247_Common_Hamster	Mammalia	Rodentia	Cricetidae	Cricetus	Cricetus_cricetus	omnivore	feces	wild	pass	NA	5.7	1.66	170500000
X252_Eurasian_Lynx	Mammalia	Carnivora	Felidae	Lynx	Lynx_lynx	carnivore	feces	wild	pass	NA	6.89	1.37	150500000
X313_Red_Deer	Mammalia	Artiodactyla	Cervidae	Cervus	Cervus_elaphus	herbivore	feces	captive	fail	NA	17.99	1.64	1630000000
X314_Red_Deer	Mammalia	Artiodactyla	Cervidae	Cervus	Cervus_elaphus	herbivore	feces	captive	fail	NA	28.25	1.38	2320000000
X315_Red_Deer	Mammalia	Artiodactyla	Cervidae	Cervus	Cervus_elaphus	herbivore	feces	captive	fail	NA	17.97	1.48	1740000000
X316_Red_Deer	Mammalia	Artiodactyla	Cervidae	Cervus	Cervus_elaphus	herbivore	feces	captive	fail	NA	11.45	1.22	330000000
X317_Red_Deer	Mammalia	Artiodactyla	Cervidae	Cervus	Cervus_elaphus	herbivore	feces	captive	fail	NA	11.92	1.3	726000000
X318_Red_Deer	Mammalia	Artiodactyla	Cervidae	Cervus	Cervus_elaphus	herbivore	feces	captive	fail	NA	9.87	1.2	757000000
X319_Red_Deer	Mammalia	Artiodactyla	Cervidae	Cervus	Cervus_elaphus	herbivore	feces	captive	fail	NA	18.12	1.83	5960000000
X320_Red_Deer	Mammalia	Artiodactyla	Cervidae	Cervus	Cervus_elaphus	herbivore	feces	captive	pass	NA	20.13	1.82	6150000000
X322_Red_Deer	Mammalia	Artiodactyla	Cervidae	Cervus	Cervus_elaphus	herbivore	feces	captive	fail	NA	63.97	1.82	29200000000
X324_Red_Deer	Mammalia	Artiodactyla	Cervidae	Cervus	Cervus_elaphus	herbivore	feces	captive	fail	NA	14.15	1.53	3880000000
X231_Brown_Bear	Mammalia	Carnivora	Ursidae	Ursus	Ursus_arctos	omnivore	feces	wild	fail	0.65	5.13	1.57	102900000
X233_Aesculapian_Snake	Reptilia	Squamata	Colubridae	Zamenis	Zamenis_longissimus	carnivore	feces	wild	pass	NA	19.44	0.73	2500000000
X235_Pygmy_Slow_Loris	Mammalia	Primates	Lorisidae	Nycticebus	Nycticebus_pygmaeus	omnivore	feces	wild	fail	NA	6.93	1.66	2720000000
X236_Pygmy_Slow_Loris	Mammalia	Primates	Lorisidae	Nycticebus	Nycticebus_pygmaeus	omnivore	feces	wild	pass	NA	11.13	1.7	1180000000
X237_Red_shanked_Douc_Langur	Mammalia	Primates	Cercopithecidae	Pygathrix	Pygathrix_nemaeus	herbivore	feces	wild	pass	0.1	18.09	1.89	3380000000
X238_Hanuman_Langur	Mammalia	Primates	Cercopithecidae	Trachypithecus	Trachypithecus_hatinhensis	herbivore	feces	wild	pass	0.3	14.34	1.81	2650000000
X239_Delacours_Langur	Mammalia	Primates	Cercopithecidae	Trachypithecus	Trachypithecus_delacouri	herbivore	feces	wild	fail	0.02	30.73	2.06	9740000000
X240_Southern_White_cheeked_Gibbon	Mammalia	Primates	Hylobatidae	Nomascus	Nomascus_siki	herbivore	feces	wild	pass	0.24	11.67	1.62	2650000000
X241_Italian_wall_lizard	Reptilia	Squamata	Lacertidae	Podarcis	Podarcis_siculus	carnivore	feces	wild	pass	NA	5.26	0.86	190000000
X242_Dalmatian_Tortoise	Reptilia	Squamata	Testudinidae	Testudo	Testudo_hermanni	omnivore	feces	wild	pass	1.2	7.26	1.97	728500000
X243_Noctule	Mammalia	Chiroptera	Vespertilionidae	Nyctalus	Nyctalus_noctula	carnivore	feces	wild	fail	NA	4.05	1.43	1145500000
X230_Carrion_Crow	Aves	Passeriformes	Corvidae	Corvus	Corvus_corone	omnivore	gut	wild	pass	0.33	3.89	0.93	98550000
X234_Beech_Marten	Mammalia	Carnivora	Mustelidae	Martes	Martes_foina	omnivore	gut	wild	pass	0.69	1.38	7.59	5825000
X248_Yellow_necked_Field_Mouse	Mammalia	Rodentia	Muridae	Apodemus	Apodemus_flavicollis	omnivore	gut	wild	fail	0.05	0.94	2.05	11400000
X259_Mute_Swan	Aves	Anseriformes	Anatidae	Cygnus	Cygnus_olor	omnivore	feces	wild	pass	0.6	32.47	0.67	35350000
X260_Blackbird	Aves	Passeriformes	Turdidae	Turdus	Turdus_merula	omnivore	feces	wild	pass	NA	3.83	0.86	622500000
X263_White_Stork	Aves	Ciconiiformes	Ciconiidae	Ciconia	Ciconia_ciconia	carnivore	feces	wild	fail	0.6	3.08	1.02	2590000000
X264_Eurasian_Magpie	Aves	Passeriformes	Corvidae	Pica	Pica_pica	omnivore	feces	wild	fail	NA	3.2	1.05	140500000
X265_Western_Marsh_Harrier	Aves	Falconiformes	Accipitridae	Circus	Circus_aeruginosus	carnivore	gut	wild	pass	0.31	14.03	1.77	194000000
X266_Western_Marsh_Harrier	Aves	Falconiformes	Accipitridae	Circus	Circus_aeruginosus	carnivore	gut	wild	pass	NA	5.18	1.06	933500000
X268_Rook	Aves	Passeriformes	Corvidae	Corvus	Corvus_frugilegus	omnivore	feces	wild	pass	NA	14.97	1.97	78800000
X270_Common_Pheasant	Aves	Galliformes	Phasianidae	Phasianus	Phasianus_colchicus	omnivore	gut	wild	pass	1.23	18.7	1.88	51150000
X271_Common_Pheasant	Aves	Galliformes	Phasianidae	Phasianus	Phasianus_colchicus	omnivore	gut	wild	pass	1.28	9.13	1.72	43950000
X272_Black_Grouse	Aves	Galliformes	Phasianidae	Lyrurus	Lyrurus_tetrix	omnivore	feces	wild	fail	0.64	10.56	1.64	480500000
X275_Barnacle_Goose	Aves	Anseriformes	Anatidae	Branta	Branta_leucopsis	herbivore	feces	wild	fail	0.85	15.03	1.93	12000000000
X276_Barnacle_Goose	Aves	Anseriformes	Anatidae	Branta	Branta_leucopsis	herbivore	feces	wild	fail	1.02	16.03	2.03	8890000000
X279_Western_Grey_Kangaroo	Mammalia	Diprotodontia	Macropodidae	Macropus	Macropus_fuliginosus	herbivore	feces	wild	pass	0.26	32.55	1.82	12000000000
X280_Western_Grey_Kangaroo	Mammalia	Diprotodontia	Macropodidae	Macropus	Macropus_fuliginosus	herbivore	feces	wild	pass	0.02	20.07	1.77	7290000000
X281_Tammar_Wallaby	Mammalia	Diprotodontia	Macropodidae	Macropus	Macropus_eugenii	herbivore	feces	wild	pass	NA	3.2	7.28	17400000
X283_Koala	Mammalia	Diprotodontia	Phascolarctidae	Phascolarctos	Phascolarctos_cinereus	herbivore	feces	wild	pass	0.33	17.58	1.28	1700000000
X284_Koala	Mammalia	Diprotodontia	Phascolarctidae	Phascolarctos	Phascolarctos_cinereus	herbivore	feces	wild	fail	0.25	12.33	1.51	928000000
X285_Short_beaked_Echidna	Mammalia	Monotremata	Tachyglossidae	Tachyglossus	Tachyglossus_aculeatus	carnivore	feces	wild	pass	0.4	25.25	1.78	3620000000
X286_Short_beaked_Echidna	Mammalia	Monotremata	Tachyglossidae	Tachyglossus	Tachyglossus_aculeatus	carnivore	feces	wild	pass	0.36	16.96	1.6	6210000000
X287_Common_Brushtail	Mammalia	Diprotodontia	Phalangeridae	Trichosurus	Trichosurus_vulpecula	omnivore	feces	wild	pass	0.28	57.51	1.86	13300000000
X288_Common_Brushtail	Mammalia	Diprotodontia	Phalangeridae	Trichosurus	Trichosurus_vulpecula	omnivore	feces	wild	pass	NA	21.4	1.33	227500000
X289_Eastern_Grey_Kangaroo	Mammalia	Diprotodontia	Macropodidae	Macropus	Macropus_giganteus	herbivore	feces	wild	pass	1.16	15.56	1.47	3600000000
X290_Eastern_Grey_Kangaroo	Mammalia	Diprotodontia	Macropodidae	Macropus	Macropus_giganteus	herbivore	feces	wild	pass	0.21	26.2	1.88	13500000000
X292_Central_Bearded_Dragon	Reptilia	Squamata	Agamidae	Pogona	Pogona_vitticeps	omnivore	feces	wild	pass	NA	17.04	1.97	3605000
X296_Galah	Aves	Psittaciformes	Cacatuidae	Eolophus	Eolophus_roseicapilla	omnivore	feces	wild	fail	NA	8.01	2.54	625000
X297_Horsfields_Bronze_Cuckoo	Aves	Cuculiformes	Cuculidae	Chrysococcyx	Chrysococcyx_basalis	carnivore	feces	wild	fail	NA	1.31	5.22	29050000
X301_European_Hare	Mammalia	Lagomorpha	Leporidae	Lepus	Lepus_europaeus	herbivore	feces	wild	fail	0.64	2.1	2.66	315000000
X302_European_Hare	Mammalia	Lagomorpha	Leporidae	Lepus	Lepus_europaeus	herbivore	feces	wild	fail	0.6	2.28	1.29	258500000
X303_European_Hare	Mammalia	Lagomorpha	Leporidae	Lepus	Lepus_europaeus	herbivore	feces	wild	fail	0.33	3.15	1.92	128500000
X304_European_Hare	Mammalia	Lagomorpha	Leporidae	Lepus	Lepus_europaeus	herbivore	feces	wild	fail	1.75	6.51	2.44	271500000
X305_European_Hare	Mammalia	Lagomorpha	Leporidae	Lepus	Lepus_europaeus	herbivore	feces	wild	pass	0.38	3.54	2.3	190500000
X306_European_Hare	Mammalia	Lagomorpha	Leporidae	Lepus	Lepus_europaeus	herbivore	feces	wild	fail	1.12	3.15	2.96	310500000
X307_European_Hare	Mammalia	Lagomorpha	Leporidae	Lepus	Lepus_europaeus	herbivore	feces	wild	fail	0.41	5.47	1.43	483000000
X308_European_Hare	Mammalia	Lagomorpha	Leporidae	Lepus	Lepus_europaeus	herbivore	feces	wild	fail	0.52	2.65	9.34	225500000
X309_Domestic_Cat	Mammalia	Carnivora	Felidae	Felis	Felis_catus	carnivore	feces	captive	fail	NA	8.14	1.71	1270000000
X310_Domestic_Cat	Mammalia	Carnivora	Felidae	Felis	Felis_catus	carnivore	feces	captive	fail	NA	1.68	-2.07	502000000
X311_Domestic_Cat	Mammalia	Carnivora	Felidae	Felis	Felis_catus	carnivore	feces	captive	fail	NA	19.77	2.06	4670000000
X312_Domestic_Cat	Mammalia	Carnivora	Felidae	Felis	Felis_catus	carnivore	feces	captive	fail	NA	17.84	2.12	3750000000
X326_Silver_Bream	Actinopterygii	Cypriniformes	Cyprinidae	Blicca	Blicca_bjoerkna	omnivore	feces	wild	pass	NA	4.91	2.63	421000000
X327_Silver_Bream	Actinopterygii	Cypriniformes	Cyprinidae	Blicca	Blicca_bjoerkna	omnivore	feces	wild	pass	NA	4.39	2.22	1030000000
X328_Prussian_Carp	Actinopterygii	Cypriniformes	Cyprinidae	Carassius	Carassius_gibelio	omnivore	feces	wild	pass	NA	3.6	2.12	532500000
X330_Ide	Actinopterygii	Cypriniformes	Cyprinidae	Leuciscus	Leuciscus_idus	carnivore	feces	wild	pass	NA	6.57	2.85	1480000000
X331_Harbor_Porpoise	Mammalia	Cetacea	Phocoenidae	Phocoena	Phocoena_phocoena	carnivore	feces	wild	fail	0.42	4.96	2.46	4945000
X332_Harbor_Porpoise	Mammalia	Cetacea	Phocoenidae	Phocoena	Phocoena_phocoena	carnivore	feces	wild	fail	0.5	4.18	3.34	497500000
X333_Gray_Seal	Mammalia	Carnivora	Phocidae	Halichoerus	Halichoerus_grypus	carnivore	feces	wild	pass	NA	2.31	4.7	200000000
X334_Gray_Seal	Mammalia	Carnivora	Phocidae	Halichoerus	Halichoerus_grypus	carnivore	feces	wild	fail	0.36	0.03	2.94	54400000
X336_Sei_Whale	Mammalia	Cetacea	Balaenopteridae	Balaenoptera	Balaenoptera_borealis	carnivore	feces	wild	pass	NA	8.12	2.59	2480000000
X337_Sowerbys_Beaked_Whale	Mammalia	Cetacea	Ziphiidae	Mesoplodon	Mesoplodon_bidens	carnivore	feces	wild	fail	0.34	7.64	3.39	193500000
X338_White_beaked_Dolphin	Mammalia	Cetacea	Delphinidae	Lagenorhynchus	Lagenorhynchus_albirostris	carnivore	feces	wild	pass	NA	5.73	1.93	71300000
X339_White_beaked_Dolphin	Mammalia	Cetacea	Delphinidae	Lagenorhynchus	Lagenorhynchus_albirostris	carnivore	feces	wild	pass	0.45	7.1	2.11	415500000
X340_Western_Lowland_Gorilla	Mammalia	Primates	Hominidae	Gorilla	Gorilla_gorilla	herbivore	feces	wild	pass	1.58	4.31	1.56	262000000
X341_Western_Lowland_Gorilla	Mammalia	Primates	Hominidae	Gorilla	Gorilla_gorilla	herbivore	feces	wild	pass	1.2	11.28	1.62	1330000000
X342_European_Green_Toad	Amphibia	Anura	Bufonidae	Bufo	Bufo_viridis	carnivore	feces	wild	fail	NA	4.09	1.9	9505000
X343_Sand_Lizard	Reptilia	Squamata	Lacertidae	Lacerta	Lacerta_agilis	carnivore	gut	wild	fail	NA	2.29	8.9	5095000
X344_Indian_Rhinoceros	Mammalia	Perissodactyla	Rhinocerotidae	Rhinoceros	Rhinoceros_unicornis	herbivore	feces	wild	pass	0.2	9.49	1.33	949500000
X346_Ground_Pangolin	Mammalia	Pholidota	Manidae	Manis	Manis_temminckii	carnivore	feces	wild	fail	NA	4.67	1.19	668000000
X347_Brown_Bear	Mammalia	Carnivora	Ursidae	Ursus	Ursus_arctos	omnivore	feces	captive	fail	NA	NA	NA	1800000000
X348_European_Rabbit	Mammalia	Lagomorpha	Leporidae	Oryctolagus	Oryctolagus_cuniculus	herbivore	gut	wild	fail	NA	6.57	2.2	273000000
X349_Smooth_Newt	Amphibia	Caudata	Salamandridae	Lissotriton	Lissotriton_vulgaris	carnivore	feces	wild	pass	NA	1.02	1.28	19800000
X350_Smooth_Newt	Amphibia	Caudata	Salamandridae	Lissotriton	Lissotriton_vulgaris	carnivore	feces	wild	pass	NA	1.98	1.81	87900000
X351_Grass_Snake	Reptilia	Squamata	Colubridae	Natrix	Natrix_natrix	carnivore	feces	wild	pass	NA	17.4	1.34	3530000000
X352_Kinkajou	Mammalia	Carnivora	Procyonidae	Potos	Potos_flavus	omnivore	feces	wild	pass	NA	1.99	0.79	98000000
X353_Raccoon	Mammalia	Carnivora	Procyonidae	Procyon	Procyon_lotor	omnivore	feces	wild	pass	NA	4.32	1.3	361000000
X354_Hoffmanns_Two_toed_Sloth	Mammalia	Pilosa	Megalonychidae	Choloepus	Choloepus_hoffmanni	herbivore	feces	wild	fail	NA	16.95	1.74	698500000
X355_Hoffmanns_Two_toed_Sloth	Mammalia	Pilosa	Megalonychidae	Choloepus	Choloepus_hoffmanni	herbivore	feces	wild	fail	0.63	12.87	1.3	1850000000
X356_Northern_Tamandua	Mammalia	Pilosa	Myrmecophagidae	Tamandua	Tamandua_mexicana	carnivore	feces	wild	pass	NA	9.38	1.47	574500000
X357_Northern_Tamandua	Mammalia	Pilosa	Myrmecophagidae	Tamandua	Tamandua_mexicana	carnivore	feces	wild	pass	NA	12.59	1.67	1150000000
X359_Brown_throated_Sloth	Mammalia	Pilosa	Bradypodidae	Bradypus	Bradypus_variegatus	herbivore	feces	wild	pass	0.28	30.08	1.74	7890000000
X360_White_tailed_Deer	Mammalia	Artiodactyla	Cervidae	Odocoileus	Odocoileus_virginianus	herbivore	feces	wild	pass	0.2	8.98	1.61	1790000000
X362_Gray_Four_eyed_Opossum	Mammalia	Didelphimorphia	Didelphidae	Philander	Philander_opossum	omnivore	gut	wild	fail	0.14	11.89	1.56	236000000
X363_Desmarests_Spiny_Pocket_Mouse	Mammalia	Rodentia	Heteromyidae	Heteromys	Heteromys_desmarestianus	omnivore	gut	wild	pass	0.9	3.5	1.48	95950000
X368_European_Ground_Squirrel	Mammalia	Rodentia	Sciuridae	Spermophilus	Spermophilus_citellus	omnivore	feces	captive	pass	NA	21.2	1.83	1200000000
X369_Koala	Mammalia	Diprotodontia	Phascolarctidae	Phascolarctos	Phascolarctos_cinereus	herbivore	feces	captive	pass	NA	24.28	1.16	717000000
X370_African_Bush_Elephant	Mammalia	Proboscidea	Elephantidae	Loxodonta	Loxodonta_africana	herbivore	feces	captive	pass	NA	7.84	1.84	1150000000
X371_Linnaeus_Two_toed_Sloth	Mammalia	Pilosa	Megalonychidae	Choloepus	Choloepus_didactylus	herbivore	feces	captive	pass	0.23	9.66	2.37	1010000000
X372_Emu	Aves	Struthioniformes	Dromaiidae	Dromaius	Dromaius_novaehollandiae	omnivore	feces	captive	pass	NA	9.17	2.21	3940000000
X373_Least_Weasel	Mammalia	Carnivora	Mustelidae	Mustela	Mustela_nivalis	carnivore	gut	wild	fail	NA	4.52	3.08	1470000
X375_European_Pine_Marten	Mammalia	Carnivora	Mustelidae	Martes	Martes_martes	omnivore	feces	wild	fail	NA	4.19	1.99	3275000
X376_Kulan	Mammalia	Perissodactyla	Equidae	Equus	Equus_hemionus	herbivore	feces	wild	pass	0.15	26.07	1.76	6050000000
X378_Fat_Sand_Rat	Mammalia	Rodentia	Muridae	Psammomys	Psammomys_obesus	herbivore	feces	captive	pass	0.89	1.21	-0.82	2625000
X379_Koala	Mammalia	Diprotodontia	Phascolarctidae	Phascolarctos	Phascolarctos_cinereus	herbivore	feces	captive	fail	0.3	23.5	1.12	37650000
X380_Wild_Boar	Mammalia	Artiodactyla	Suidae	Sus	Sus_scrofa	omnivore	feces	captive	pass	NA	6.5	3.25	475000000
X381_Wild_Boar	Mammalia	Artiodactyla	Suidae	Sus	Sus_scrofa	omnivore	feces	captive	pass	NA	8.8	2.46	510500000
X382_Arctic_Wolf	Mammalia	Carnivora	Canidae	Canis	Canis_lupus	carnivore	feces	captive	pass	NA	4.7	1.2	158000000
X383_Arctic_Wolf	Mammalia	Carnivora	Canidae	Canis	Canis_lupus	carnivore	feces	captive	fail	NA	7.7	2.4	1860000000
X384_Eurasian_Lynx	Mammalia	Carnivora	Felidae	Lynx	Lynx_lynx	carnivore	feces	captive	pass	NA	1.6	12.42	315500000
X389_Indian_Rhinoceros	Mammalia	Perissodactyla	Rhinocerotidae	Rhinoceros	Rhinoceros_unicornis	herbivore	feces	captive	pass	NA	15.1	1.68	2520000000
X390_European_Ground_Squirrel	Mammalia	Rodentia	Sciuridae	Spermophilus	Spermophilus_citellus	omnivore	feces	captive	pass	0.1	14.91	2.01	303500000
X391_European_Ground_Squirrel	Mammalia	Rodentia	Sciuridae	Spermophilus	Spermophilus_citellus	omnivore	feces	wild	pass	0.18	3.16	8.61	122000000
X392_House_Mouse	Mammalia	Rodentia	Muridae	Mus	Mus_musculus	omnivore	gut	wild	fail	NA	7.99	2.8	10525000
X393_European_Rabbit	Mammalia	Lagomorpha	Leporidae	Oryctolagus	Oryctolagus_cuniculus	herbivore	feces	wild	fail	0.62	9.47	2.14	308000000
X394_Przewalski_horse	Mammalia	Perissodactyla	Equidae	Equus	Equus_caballus	herbivore	feces	wild	pass	0.11	12.36	1.78	1790000000
X395_Przewalski_horse	Mammalia	Perissodactyla	Equidae	Equus	Equus_caballus	herbivore	feces	captive	pass	NA	10.35	2.18	1180000000
X396_Morelets_crocodile	Reptilia	Crocodilia	Crocodylidae	Crocodylus	Crocodylus_moreletii	carnivore	feces	captive	pass	0.33	6.09	2.56	354000000
X397_Penguin	Aves	Sphenisciformes	Spheniscidae	NA	NA	carnivore	feces	captive	fail	0.38	1.36	-14.62	21650000
X400_House_Mouse	Mammalia	Rodentia	Muridae	Mus	Mus_musculus	omnivore	gut	wild	fail	NA	11.87	2.1	27650000
X403_Chacma_Baboon	Mammalia	Primates	Cercopithecidae	Papio	Papio_ursinus	omnivore	feces	wild	pass	NA	7.83	2.41	692500000
X404_Brown_Greater_Galago	Mammalia	Primates	Galagidae	Otolemur	Otolemur_crassicaudatus	omnivore	feces	wild	pass	NA	4.29	1.1	25050000
X405_Nile_Crocodile	Reptilia	Crocodilia	Crocodylidae	Crocodylus	Crocodylus_niloticus	carnivore	feces	wild	pass	NA	5.02	1.39	558500000
X407_African_Bush_Elephant	Mammalia	Proboscidea	Elephantidae	Loxodonta	Loxodonta_africana	herbivore	feces	wild	pass	NA	13.36	1.69	4350000000
X408_African_Bush_Elephant	Mammalia	Proboscidea	Elephantidae	Loxodonta	Loxodonta_africana	herbivore	feces	wild	pass	NA	9.52	1.71	1700000000
X409_Impala	Mammalia	Artiodactyla	Bovidae	Aepyceros	Aepyceros_melampus	herbivore	feces	wild	pass	NA	7.63	1.79	2510000000
X410_Impala	Mammalia	Artiodactyla	Bovidae	Aepyceros	Aepyceros_melampus	herbivore	feces	wild	pass	NA	11.88	1.32	1100000000
X411_Leopard	Mammalia	Carnivora	Felidae	Panthera	Panthera_pardus	carnivore	feces	wild	pass	NA	5.39	1.8	1130000000
X412_Lion	Mammalia	Carnivora	Felidae	Panthera	Panthera_leo	carnivore	feces	wild	fail	NA	8.27	2.22	360000000
X414_Vervet_Monkey	Mammalia	Primates	Cercopithecidae	Chlorocebus	Chlorocebus_pygerythrus	omnivore	feces	wild	pass	NA	7	1.63	645000000
X415_White_Rhinoceros	Mammalia	Perissodactyla	Rhinocerotidae	Ceratotherium	Ceratotherium_simum	herbivore	feces	wild	pass	0.1	17.57	1.66	4530000000
X416_White_Rhinoceros	Mammalia	Perissodactyla	Rhinocerotidae	Ceratotherium	Ceratotherium_simum	herbivore	feces	wild	pass	0.2	6.61	1.75	1630000000
X417_Giraffe	Mammalia	Artiodactyla	Giraffidae	Giraffa	Giraffa_camelopardalis	herbivore	feces	wild	pass	NA	32.34	1.96	17300000000
X418_Giraffe	Mammalia	Artiodactyla	Giraffidae	Giraffa	Giraffa_camelopardalis	herbivore	feces	wild	pass	NA	14.56	1.87	5130000000
X423_Quagga	Mammalia	Perissodactyla	Equidae	Equus	Equus_quagga	herbivore	feces	wild	pass	NA	13.68	1.77	3720000000
X424_Quagga	Mammalia	Perissodactyla	Equidae	Equus	Equus_quagga	herbivore	feces	wild	pass	NA	26.94	1.93	5600000000
X421_Common_Hippopotamus	Mammalia	Artiodactyla	Hippopotamidae	Hippopotamus	Hippopotamus_amphibius	herbivore	feces	wild	pass	NA	9.81	1.42	5580000000
X422_Common_Hippopotamus	Mammalia	Artiodactyla	Hippopotamidae	Hippopotamus	Hippopotamus_amphibius	herbivore	feces	wild	pass	NA	10.44	1.52	3260000000
X419_African_Buffalo	Mammalia	Artiodactyla	Bovidae	Syncerus	Syncerus_caffer	herbivore	feces	wild	pass	NA	14.23	1.68	7430000000
X420_Cattle	Mammalia	Artiodactyla	Bovidae	Bos	Bos_taurus	herbivore	feces	wild	pass	NA	9.48	2.07	5360000000
X426_Ural_Owl	Aves	Strigiformes	Strigidae	Strix	Strix_uralensis	carnivore	feces	captive	pass	NA	5.63	1.33	128000000
X427_Great_Spotted_Woodpecker	Aves	Piciformes	Picidae	Dendrocopos	Dendrocopos_major	omnivore	feces	captive	pass	NA	2.85	1.77	64650000
X428_African_Bush_Elephant	Mammalia	Proboscidea	Elephantidae	Loxodonta	Loxodonta_africana	herbivore	feces	captive	pass	1.5	7.45	1.74	699500000
X429_Giraffe	Mammalia	Artiodactyla	Giraffidae	Giraffa	Giraffa_camelopardalis	herbivore	feces	captive	pass	0.6	11.53	1.9	3520000000
X430_Giraffe	Mammalia	Artiodactyla	Giraffidae	Giraffa	Giraffa_camelopardalis	herbivore	feces	captive	pass	0.7	13.68	1.62	2120000000
X431_Quagga	Mammalia	Perissodactyla	Equidae	Equus	Equus_quagga	herbivore	feces	captive	pass	NA	16.04	1.59	3880000000
X432_Vervet_Monkey	Mammalia	Primates	Cercopithecidae	Chlorocebus	Chlorocebus_pygerythrus	omnivore	feces	captive	pass	NA	10.62	1.72	1410000000
X433_Raccoon	Mammalia	Carnivora	Procyonidae	Procyon	Procyon_lotor	omnivore	feces	wild	fail	NA	2.76	1.95	702000000
X434_Blue_Wildebeest	Mammalia	Artiodactyla	Bovidae	Connochaetes	Connochaetes_taurinus	herbivore	feces	captive	pass	NA	12.96	1.29	685000000
X435_Bactrian_Camel	Mammalia	Artiodactyla	Camelidae	Camelus	Camelus_bactrianus	herbivore	feces	captive	pass	NA	20.79	1.19	1120000000
X114_fail_Hooded_Crow	Aves	Passeriformes	Corvidae	Corvus	Corvus_cornix	omnivore	gut	wild	fail	0.6	9.08	1.57	7340
X182_fail_Common_Nase	Actinopterygii	Cypriniformes	Cyprinidae	Chondrostoma	Chondrostoma_nasus	omnivore	gut	wild	fail	NA	68.98	1.85	NA
X193_fail_Common_Frog	Amphibia	Anura	Ranidae	Rana	Rana_temporaria	carnivore	feces	wild	fail	NA	77.64	1.86	443050
X261_fail_Common_Pipistrelle	Mammalia	Chiroptera	Vespertilionidae	Pipistrellus	Pipistrellus_pipistrellus	carnivore	gut	wild	fail	NA	5.48	2.96	70750
X361_fail_Common_Opossum	Mammalia	Didelphimorphia	Didelphidae	Didelphis	Didelphis_marsupialis	omnivore	gut	wild	fail	NA	11.76	1.68	30800
X364_fail_Fulvous_Harvest_Mouse	Mammalia	Rodentia	Cricetidae	Reithrodontomys	Reithrodontomys_fluvesces	omnivore	gut	wild	fail	NA	7.28	1.41	264500
X365_fail_Goldmans_Ichthyomyine	Mammalia	Rodentia	Cricetidae	Rheomys	Rheomys_raptor	carnivore	gut	wild	fail	NA	6.09	1.5	189000
X366_fail_Tomes_Spiny_Rat	Mammalia	Rodentia	Echimyidae	Proechimys	Proechimys_semispinosus	herbivore	gut	wild	fail	0.15	30.83	1.87	276000
X374_fail_Least_Weasel	Mammalia	Carnivora	Mustelidae	Mustela	Mustela_nivalis	carnivore	gut	wild	fail	0.16	14.63	1.68	22450
X401_fail_Blue_Wildebeest	Mammalia	Artiodactyla	Bovidae	Connochaetes	Connochaetes_taurinus	herbivore	feces	wild	fail	NA	11.83	1.25	687000000
X62_fail1_Common_Rudd	Actinopterygii	Cypriniformes	Cyprinidae	Scardinius	Scardinius_erythrophthalmus	omnivore	feces	wild	fail	NA	4.58	1.55	569500
X75_fail1_Steppe_Polecat	Mammalia	Carnivora	Mustelidae	Mustela	Mustela_eversmanii	carnivore	feces	wild	fail	NA	4.88	2.46	1165000
X78_Indian_Gazelle	Mammalia	Artiodactyla	Bovidae	Gazella	Gazella_bennettii	herbivore	feces	wild	fail	0.24	9.64	1.89	19100000000
X66_Mouflon	Mammalia	Artiodactyla	Bovidae	Ovis	Ovis_aries	herbivore	feces	captive	pass	0.43	113.38	NA	75000696596
X221_Alpine_Ibex	Mammalia	Artiodactyla	Bovidae	Capra	Capra_ibex	herbivore	feces	captive	pass	NA	13.74	NA	11781105196
X73_One_humped_Camel	Mammalia	Artiodactyla	Camelidae	Camelus	Camelus_dromedarius	herbivore	feces	captive	pass	0.88	13.92	NA	13876160617
X67_European_Roe	Mammalia	Artiodactyla	Cervidae	Capreolus	Capreolus_capreolus	herbivore	feces	wild	pass	0.73	42.46	NA	80377632904
X96_European_Hare	Mammalia	Lagomorpha	Leporidae	Lepus	Lepus_europaeus	herbivore	feces	wild	pass	0.18	15.95	NA	11900000000
X98_Eurasian_Red_Squirrel	Mammalia	Rodentia	Sciuridae	Sciurus	Sciurus_vulgaris	omnivore	gut	wild	fail	0.21	12.06	NA	146400000
X187_fail_Rainbow_Trout	Actinopterygii	Salmoniformes	Salmonidae	Oncorhynchus	Oncorhynchus_mykiss	carnivore	feces	wild	fail	NA	0.94	1.08	48600

## Sheet: S3
sample	count	class	order	family	genus	scientific name
F14_Common_Bream	3457	Actinopterygii	Cypriniformes	Cyprinidae	Abramis	Abramis_brama
F157a_European_Toad	804	Amphibia	Anura	Bufonidae	Bufo	Bufo_bufo
F35_Red_Deer	1874	Mammalia	Artiodactyla	Cervidae	Cervus	Cervus_elaphus
F36_Red_Deer	3369	Mammalia	Artiodactyla	Cervidae	Cervus	Cervus_elaphus
F44_Fallow_Deer	6337	Mammalia	Artiodactyla	Cervidae	Dama	Dama_dama
F45_Red_Deer	6865	Mammalia	Artiodactyla	Cervidae	Cervus	Cervus_elaphus
F46_Red_Deer	1599	Mammalia	Artiodactyla	Cervidae	Cervus	Cervus_elaphus
F47_Red_Deer	2609	Mammalia	Artiodactyla	Cervidae	Cervus	Cervus_elaphus
F48_Red_Deer	3233	Mammalia	Artiodactyla	Cervidae	Cervus	Cervus_elaphus
F53_Mouflon	2419	Mammalia	Artiodactyla	Bovidae	Ovis	Ovis_aries
F66_Wild_Boar	1154	Mammalia	Artiodactyla	Suidae	Sus	Sus_scrofa
F68_Red_Deer	4886	Mammalia	Artiodactyla	Cervidae	Cervus	Cervus_elaphus
F69_Red_Deer	1346	Mammalia	Artiodactyla	Cervidae	Cervus	Cervus_elaphus
F70_Red_Deer	1541	Mammalia	Artiodactyla	Cervidae	Cervus	Cervus_elaphus
F80_Red_Deer	1645	Mammalia	Artiodactyla	Cervidae	Cervus	Cervus_elaphus
F90_Domestic_Dog	308	Mammalia	Carnivora	Canidae	Canis	Canis_lupus
X101_Horse	2928	Mammalia	Perissodactyla	Equidae	Equus	Equus_caballus
X102_Kulan	686	Mammalia	Perissodactyla	Equidae	Equus	Equus_hemionus
X109_Red_Fox	393	Mammalia	Carnivora	Canidae	Vulpes	Vulpes_vulpes
X11_Onager	1206	Mammalia	Perissodactyla	Equidae	Equus	Equus_hemionus
X111_West_European_Hedgehog	576	Mammalia	Insectivora	Erinaceidae	Erinaceus	Erinaceus_europaeus
X116_Common_Kestrel	4424	Aves	Falconiformes	Falconidae	Falco	Falco_tinnunculus
X117_Long_eared_Owl	1072	Aves	Strigiformes	Strigidae	Asio	Asio_otus
X119_Ural_Owl	707	Aves	Strigiformes	Strigidae	Strix	Strix_uralensis
X121_Raccoon_Dog	3008	Mammalia	Carnivora	Canidae	Nyctereutes	Nyctereutes_procyonoides
X122_Wild_Boar	6368	Mammalia	Artiodactyla	Suidae	Sus	Sus_scrofa
X123_Alpine_Chamois	5472	Mammalia	Artiodactyla	Bovidae	Rupicapra	Rupicapra_rupicapra
X125_Common_Carp	1258	Actinopterygii	Cypriniformes	Cyprinidae	Cyprinus	Cyprinus_carpio
X127_Alpine_Marmot	690	Mammalia	Rodentia	Sciuridae	Marmota	Marmota_marmota
X128_Alpine_Marmot	3633	Mammalia	Rodentia	Sciuridae	Marmota	Marmota_marmota
X129_Alpine_Ibex	2070	Mammalia	Artiodactyla	Bovidae	Capra	Capra_ibex
X13_Wolf	2671	Mammalia	Carnivora	Canidae	Canis	Canis_lupus
X130_Alpine_Ibex	4864	Mammalia	Artiodactyla	Bovidae	Capra	Capra_ibex
X131_Rock_Ptarmigan	2428	Aves	Galliformes	Phasianidae	Lagopus	Lagopus_muta
X133_Domestic_Goat	1503	Mammalia	Artiodactyla	Bovidae	Capra	Capra_hircus
X134_Domestic_Goat	1486	Mammalia	Artiodactyla	Bovidae	Capra	Capra_hircus
X135_Horse	3946	Mammalia	Perissodactyla	Equidae	Equus	Equus_caballus
X137_Gaur	2733	Mammalia	Artiodactyla	Bovidae	Bos	Bos_frontalis
X138_Gaur	2093	Mammalia	Artiodactyla	Bovidae	Bos	Bos_frontalis
X139_Sambar	2054	Mammalia	Artiodactyla	Cervidae	Cervus	Cervus_unicolor
X140_Sambar	4062	Mammalia	Artiodactyla	Cervidae	Cervus	Cervus_unicolor
X141_Red_cheeked_Gibbon	520	Mammalia	Primates	Hylobatidae	Nomascus	Nomascus_gabriellae
X146_Cattle	5243	Mammalia	Artiodactyla	Bovidae	Bos	Bos_taurus
X15_Tawny_Owl	1383	Aves	Strigiformes	Strigidae	Strix	Strix_aluco
X153_Bank_Vole	412	Mammalia	Rodentia	Cricetidae	Myodes	Myodes_glareolus
X154_Tree_Shrew	1620	Mammalia	Scandentia	Tupaiidae	Tupaia	Tupaia_belangeri
X157_Grey_Heron	1813	Aves	Ciconiiformes	Ardeidae	Ardea	Ardea_cinerea
X158_White_tailed_Eagle	2231	Aves	Falconiformes	Accipitridae	Haliaeetus	Haliaeetus_albicilla
X16_Fat_Dormouse	949	Mammalia	Rodentia	Gliridae	Glis	Glis_glis
X164_Greylag_Goose	556	Aves	Anseriformes	Anatidae	Anser	Anser_anser
X170_Tawny_Owl	962	Aves	Strigiformes	Strigidae	Strix	Strix_aluco
X172_European_Greenfinch	2203	Aves	Passeriformes	Fringillidae	Carduelis	Carduelis_chloris
X174_Great_Tit	2191	Aves	Passeriformes	Paridae	Parus	Parus_major
X179_Roach	1316	Actinopterygii	Cypriniformes	Cyprinidae	Rutilus	Rutilus_rutilus
X194_Agile_Frog	757	Amphibia	Anura	Ranidae	Rana	Rana_dalmatina
X195_Domestic_Cat	309	Mammalia	Carnivora	Felidae	Felis	Felis_catus
X203_Red_Deer	3069	Mammalia	Artiodactyla	Cervidae	Cervus	Cervus_elaphus
X206_Red_Sheep	2307	Mammalia	Artiodactyla	Bovidae	Ovis	Ovis_aries
X212_Goose	2120	Aves	Anseriformes	Anatidae	Anser	Anser_anser
X213_Goose	2442	Aves	Anseriformes	Anatidae	Anser	Anser_anser
X214_Goose	2070	Aves	Anseriformes	Anatidae	Anser	Anser_anser
X215_Goose	1646	Aves	Anseriformes	Anatidae	Anser	Anser_anser
X218_Goose	1482	Aves	Anseriformes	Anatidae	Anser	Anser_anser
X219_Goose	2002	Aves	Anseriformes	Anatidae	Anser	Anser_anser
X22_European_Rabbit	251	Mammalia	Lagomorpha	Leporidae	Oryctolagus	Oryctolagus_cuniculus
X221_Alpine_Ibex	2013	Mammalia	Artiodactyla	Bovidae	Capra	Capra_ibex
X23_Garden_Dormouse	5575	Mammalia	Rodentia	Gliridae	Eliomys	Eliomys_quercinus
X230_Carrion_Crow	1050	Aves	Passeriformes	Corvidae	Corvus	Corvus_corone
X233_Aesculapian_Snake	628	Reptilia	Squamata	Colubridae	Zamenis	Zamenis_longissimus
X234_Beech_Marten	1332	Mammalia	Carnivora	Mustelidae	Martes	Martes_foina
X236_Pygmy_Slow_Loris	1132	Mammalia	Primates	Lorisidae	Nycticebus	Nycticebus_pygmaeus
X237_Red_shanked_Douc_Langur	543	Mammalia	Primates	Cercopithecidae	Pygathrix	Pygathrix_nemaeus
X238_Hanuman_Langur	708	Mammalia	Primates	Cercopithecidae	Trachypithecus	Trachypithecus_hatinhensis
X240_Southern_White_cheeked_Gibbon	597	Mammalia	Primates	Hylobatidae	Nomascus	Nomascus_siki
X241_Italian_wall_lizard	1458	Reptilia	Squamata	Lacertidae	Podarcis	Podarcis_siculus
X242_Dalmatian_Tortoise	4712	Reptilia	Squamata	Testudinidae	Testudo	Testudo_hermanni
X247_Common_Hamster	646	Mammalia	Rodentia	Cricetidae	Cricetus	Cricetus_cricetus
X252_Eurasian_Lynx	526	Mammalia	Carnivora	Felidae	Lynx	Lynx_lynx
X259_Mute_Swan	1009	Aves	Anseriformes	Anatidae	Cygnus	Cygnus_olor
X260_Blackbird	526	Aves	Passeriformes	Turdidae	Turdus	Turdus_merula
X265_Western_Marsh_Harrier	433	Aves	Falconiformes	Accipitridae	Circus	Circus_aeruginosus
X266_Western_Marsh_Harrier	6237	Aves	Falconiformes	Accipitridae	Circus	Circus_aeruginosus
X268_Rook	1651	Aves	Passeriformes	Corvidae	Corvus	Corvus_frugilegus
X270_Common_Pheasant	742	Aves	Galliformes	Phasianidae	Phasianus	Phasianus_colchicus
X271_Common_Pheasant	738	Aves	Galliformes	Phasianidae	Phasianus	Phasianus_colchicus
X279_Western_Grey_Kangaroo	5394	Mammalia	Diprotodontia	Macropodidae	Macropus	Macropus_fuliginosus
X280_Western_Grey_Kangaroo	1225	Mammalia	Diprotodontia	Macropodidae	Macropus	Macropus_fuliginosus
X281_Tammar_Wallaby	309	Mammalia	Diprotodontia	Macropodidae	Macropus	Macropus_eugenii
X283_Koala	471	Mammalia	Diprotodontia	Phascolarctidae	Phascolarctos	Phascolarctos_cinereus
X285_Short_beaked_Echidna	2061	Mammalia	Monotremata	Tachyglossidae	Tachyglossus	Tachyglossus_aculeatus
X286_Short_beaked_Echidna	776	Mammalia	Monotremata	Tachyglossidae	Tachyglossus	Tachyglossus_aculeatus
X287_Common_Brushtail	4574	Mammalia	Diprotodontia	Phalangeridae	Trichosurus	Trichosurus_vulpecula
X288_Common_Brushtail	4571	Mammalia	Diprotodontia	Phalangeridae	Trichosurus	Trichosurus_vulpecula
X289_Eastern_Grey_Kangaroo	5608	Mammalia	Diprotodontia	Macropodidae	Macropus	Macropus_giganteus
X290_Eastern_Grey_Kangaroo	732	Mammalia	Diprotodontia	Macropodidae	Macropus	Macropus_giganteus
X292_Central_Bearded_Dragon	512	Reptilia	Squamata	Agamidae	Pogona	Pogona_vitticeps
X3_Alpine_Chamois	994	Mammalia	Artiodactyla	Bovidae	Rupicapra	Rupicapra_rupicapra
X305_European_Hare	602	Mammalia	Lagomorpha	Leporidae	Lepus	Lepus_europaeus
X31_Chicken	4802	Aves	Galliformes	Phasianidae	Gallus	Gallus_gallus
X32_Greylag_Goose	1580	Aves	Anseriformes	Anatidae	Anser	Anser_anser
X320_Red_Deer	645	Mammalia	Artiodactyla	Cervidae	Cervus	Cervus_elaphus
X326_Silver_Bream	520	Actinopterygii	Cypriniformes	Cyprinidae	Blicca	Blicca_bjoerkna
X327_Silver_Bream	1839	Actinopterygii	Cypriniformes	Cyprinidae	Blicca	Blicca_bjoerkna
X328_Prussian_Carp	1689	Actinopterygii	Cypriniformes	Cyprinidae	Carassius	Carassius_gibelio
X33_Wild_Turkey	2287	Aves	Galliformes	Phasianidae	Meleagris	Meleagris_gallopavo
X330_Ide	2973	Actinopterygii	Cypriniformes	Cyprinidae	Leuciscus	Leuciscus_idus
X333_Gray_Seal	1328	Mammalia	Carnivora	Phocidae	Halichoerus	Halichoerus_grypus
X336_Sei_Whale	845	Mammalia	Cetacea	Balaenopteridae	Balaenoptera	Balaenoptera_borealis
X338_White_beaked_Dolphin	370	Mammalia	Cetacea	Delphinidae	Lagenorhynchus	Lagenorhynchus_albirostris
X339_White_beaked_Dolphin	508	Mammalia	Cetacea	Delphinidae	Lagenorhynchus	Lagenorhynchus_albirostris
X34_Mallard_Duck	3358	Aves	Anseriformes	Anatidae	Anas	Anas_platyrhynchos
X340_Western_Lowland_Gorilla	32294	Mammalia	Primates	Hominidae	Gorilla	Gorilla_gorilla
X341_Western_Lowland_Gorilla	11906	Mammalia	Primates	Hominidae	Gorilla	Gorilla_gorilla
X344_Indian_Rhinoceros	3125	Mammalia	Perissodactyla	Rhinocerotidae	Rhinoceros	Rhinoceros_unicornis
X349_Smooth_Newt	846	Amphibia	Caudata	Salamandridae	Lissotriton	Lissotriton_vulgaris
X350_Smooth_Newt	645	Amphibia	Caudata	Salamandridae	Lissotriton	Lissotriton_vulgaris
X351_Grass_Snake	697	Reptilia	Squamata	Colubridae	Natrix	Natrix_natrix
X352_Kinkajou	2173	Mammalia	Carnivora	Procyonidae	Potos	Potos_flavus
X353_Raccoon	591	Mammalia	Carnivora	Procyonidae	Procyon	Procyon_lotor
X356_Northern_Tamandua	556	Mammalia	Pilosa	Myrmecophagidae	Tamandua	Tamandua_mexicana
X357_Northern_Tamandua	274	Mammalia	Pilosa	Myrmecophagidae	Tamandua	Tamandua_mexicana
X359_Brown_throated_Sloth	1378	Mammalia	Pilosa	Bradypodidae	Bradypus	Bradypus_variegatus
X360_White_tailed_Deer	5445	Mammalia	Artiodactyla	Cervidae	Odocoileus	Odocoileus_virginianus
X363_Desmarests_Spiny_Pocket_Mouse	376	Mammalia	Rodentia	Heteromyidae	Heteromys	Heteromys_desmarestianus
X368_European_Ground_Squirrel	542	Mammalia	Rodentia	Sciuridae	Spermophilus	Spermophilus_citellus
X369_Koala	755	Mammalia	Diprotodontia	Phascolarctidae	Phascolarctos	Phascolarctos_cinereus
X370_African_Bush_Elephant	3696	Mammalia	Proboscidea	Elephantidae	Loxodonta	Loxodonta_africana
X371_Linnaeus_Two_toed_Sloth	2734	Mammalia	Pilosa	Megalonychidae	Choloepus	Choloepus_didactylus
X372_Emu	1047	Aves	Struthioniformes	Dromaiidae	Dromaius	Dromaius_novaehollandiae
X376_Kulan	2826	Mammalia	Perissodactyla	Equidae	Equus	Equus_hemionus
X378_Fat_Sand_Rat	2774	Mammalia	Rodentia	Muridae	Psammomys	Psammomys_obesus
X380_Wild_Boar	2367	Mammalia	Artiodactyla	Suidae	Sus	Sus_scrofa
X381_Wild_Boar	568	Mammalia	Artiodactyla	Suidae	Sus	Sus_scrofa
X382_Arctic_Wolf	420	Mammalia	Carnivora	Canidae	Canis	Canis_lupus
X384_Eurasian_Lynx	1465	Mammalia	Carnivora	Felidae	Lynx	Lynx_lynx
X389_Indian_Rhinoceros	1019	Mammalia	Perissodactyla	Rhinocerotidae	Rhinoceros	Rhinoceros_unicornis
X390_European_Ground_Squirrel	571	Mammalia	Rodentia	Sciuridae	Spermophilus	Spermophilus_citellus
X391_European_Ground_Squirrel	332	Mammalia	Rodentia	Sciuridae	Spermophilus	Spermophilus_citellus
X394_Przewalski_horse	614	Mammalia	Perissodactyla	Equidae	Equus	Equus_caballus
X395_Przewalski_horse	1172	Mammalia	Perissodactyla	Equidae	Equus	Equus_caballus
X396_Morelets_crocodile	290	Reptilia	Crocodilia	Crocodylidae	Crocodylus	Crocodylus_moreletii
X40_Bactrian_Camel	1297	Mammalia	Artiodactyla	Camelidae	Camelus	Camelus_bactrianus
X403_Chacma_Baboon	559	Mammalia	Primates	Cercopithecidae	Papio	Papio_ursinus
X404_Brown_Greater_Galago	377	Mammalia	Primates	Galagidae	Otolemur	Otolemur_crassicaudatus
X405_Nile_Crocodile	485	Reptilia	Crocodilia	Crocodylidae	Crocodylus	Crocodylus_niloticus
X407_African_Bush_Elephant	1396	Mammalia	Proboscidea	Elephantidae	Loxodonta	Loxodonta_africana
X408_African_Bush_Elephant	2953	Mammalia	Proboscidea	Elephantidae	Loxodonta	Loxodonta_africana
X409_Impala	4186	Mammalia	Artiodactyla	Bovidae	Aepyceros	Aepyceros_melampus
X41_Pika	1661	Mammalia	Lagomorpha	Leporidae	Lepus	Lepus_tolai
X410_Impala	8128	Mammalia	Artiodactyla	Bovidae	Aepyceros	Aepyceros_melampus
X411_Leopard	764	Mammalia	Carnivora	Felidae	Panthera	Panthera_pardus
X414_Vervet_Monkey	889	Mammalia	Primates	Cercopithecidae	Chlorocebus	Chlorocebus_pygerythrus
X415_White_Rhinoceros	1213	Mammalia	Perissodactyla	Rhinocerotidae	Ceratotherium	Ceratotherium_simum
X416_White_Rhinoceros	1144	Mammalia	Perissodactyla	Rhinocerotidae	Ceratotherium	Ceratotherium_simum
X417_Giraffe	2681	Mammalia	Artiodactyla	Giraffidae	Giraffa	Giraffa_camelopardalis
X418_Giraffe	3761	Mammalia	Artiodactyla	Giraffidae	Giraffa	Giraffa_camelopardalis
X419_African_Buffalo	963	Mammalia	Artiodactyla	Bovidae	Syncerus	Syncerus_caffer
X42_Goitered_Gazelle	2465	Mammalia	Artiodactyla	Bovidae	Gazella	Gazella_subgutturosa
X420_Cattle	4271	Mammalia	Artiodactyla	Bovidae	Bos	Bos_taurus
X421_Common_Hippopotamus	1320	Mammalia	Artiodactyla	Hippopotamidae	Hippopotamus	Hippopotamus_amphibius
X422_Common_Hippopotamus	750	Mammalia	Artiodactyla	Hippopotamidae	Hippopotamus	Hippopotamus_amphibius
X423_Quagga	5167	Mammalia	Perissodactyla	Equidae	Equus	Equus_quagga
X424_Quagga	4395	Mammalia	Perissodactyla	Equidae	Equus	Equus_quagga
X426_Ural_Owl	2918	Aves	Strigiformes	Strigidae	Strix	Strix_uralensis
X427_Great_Spotted_Woodpecker	4002	Aves	Piciformes	Picidae	Dendrocopos	Dendrocopos_major
X428_African_Bush_Elephant	2279	Mammalia	Proboscidea	Elephantidae	Loxodonta	Loxodonta_africana
X429_Giraffe	4118	Mammalia	Artiodactyla	Giraffidae	Giraffa	Giraffa_camelopardalis
X43_European_Badger	561	Mammalia	Carnivora	Mustelidae	Meles	Meles_meles
X430_Giraffe	5531	Mammalia	Artiodactyla	Giraffidae	Giraffa	Giraffa_camelopardalis
X431_Quagga	2433	Mammalia	Perissodactyla	Equidae	Equus	Equus_quagga
X432_Vervet_Monkey	10145	Mammalia	Primates	Cercopithecidae	Chlorocebus	Chlorocebus_pygerythrus
X434_Blue_Wildebeest	4636	Mammalia	Artiodactyla	Bovidae	Connochaetes	Connochaetes_taurinus
X435_Bactrian_Camel	7124	Mammalia	Artiodactyla	Camelidae	Camelus	Camelus_bactrianus
X60_European_Chub	3263	Actinopterygii	Cypriniformes	Cyprinidae	Leuciscus	Leuciscus_cephalus
X66_Mouflon	1591	Mammalia	Artiodactyla	Bovidae	Ovis	Ovis_aries
X67_European_Roe	721	Mammalia	Artiodactyla	Cervidae	Capreolus	Capreolus_capreolus
X7_European_Otter	1493	Mammalia	Carnivora	Mustelidae	Lutra	Lutra_lutra
X73_One_humped_Camel	2306	Mammalia	Artiodactyla	Camelidae	Camelus	Camelus_dromedarius
X77_Onager	2332	Mammalia	Perissodactyla	Equidae	Equus	Equus_hemionus
X85_Domestic_Dog	1567	Mammalia	Carnivora	Canidae	Canis	Canis_lupus
X88_European_Rabbit	523	Mammalia	Lagomorpha	Leporidae	Oryctolagus	Oryctolagus_cuniculus
X93_Red_Sheep	7856	Mammalia	Artiodactyla	Bovidae	Ovis	Ovis_aries
X94_Mangalica	4063	Mammalia	Artiodactyla	Suidae	Sus	Sus_scrofa
X95_Meadow_Viper	1058	Reptilia	Squamata	Viperidae	Vipera	Vipera_ursinii
X96_European_Hare	3469	Mammalia	Lagomorpha	Leporidae	Lepus	Lepus_europaeus

## Sheet: S4
Sample	Asgardaeota;Odinarchaeia	Crenarchaeota;Bathyarchaeia	Diapherotrites;Iainarchaeia	Euryarchaeota;Halobacteria	Euryarchaeota;Methanobacteria	Euryarchaeota;Methanomicrobia	Euryarchaeota;Thermococci	Euryarchaeota;Thermoplasmata	Euryarchaeota;unclassified	Nanoarchaeaeota;Woesearchaeia	Thaumarchaeota;Nitrososphaeria
F14_Common_Bream	0	0.404975	0	0	75.5858	23.4886	0	0.462829	0	0.0578536	0
F157a_European_Toad	0	0	0	0	78.3582	0	0	0	0	0	21.6418
F35_Red_Deer	0	0	0	0	65.9018	29.5624	0	4.32231	0	0.213447	0
F36_Red_Deer	0	0	0	0	100	0	0	0	0	0	0
F44_Fallow_Deer	0	0	0	0	91.0052	0	0	8.99479	0	0	0
F45_Red_Deer	0	0	0	0	94.1733	0.961398	0	4.86526	0	0	0
F46_Red_Deer	0	0	0	0	89.9312	0	0	10.0688	0	0	0
F47_Red_Deer	0	0	0	0	83.3653	6.86087	0	9.77386	0	0	0
F48_Red_Deer	0	0	0	0	90.9681	0	0	8.97	0	0	0.0618621
F53_Mouflon	0	0	0	0	65.895	0	0	34.105	0	0	0
F66_Wild_Boar	0	0	0	0	35.7886	0	0	62.7383	0	0	1.47314
F68_Red_Deer	0	0	0	0	97.5031	1.00287	0	1.30986	0	0	0.1842
F69_Red_Deer	0	0	0	0	73.1055	0	0	26.8945	0	0	0
F70_Red_Deer	0	0	0	0	72.745	2.33615	0	24.27	0	0	0.648929
F80_Red_Deer	0	0	0	0	70.8207	15.5015	0	13.6778	0	0	0
F90_Domestic_Dog	0	0	0	0	51.2987	48.0519	0	0.649351	0	0	0
X101_Horse	0	0	0	0	21.6872	77.2541	0	1.05874	0	0	0
X102_Kulan	0	0	0	0	54.9563	31.7784	0	13.2653	0	0	0
X109_Red_Fox	0	0	0	0	99.4911	0.508906	0	0	0	0	0
X11_Onager	0	0	0	0	50.2488	40.0498	0	9.70149	0	0	0
X111_West_European_Hedgehog	0	0	0	0	6.42361	0	0	0	0	0	93.5764
X116_Common_Kestrel	0	0	0	0	98.0787	1.67269	0	0.248644	0	0	0
X117_Long_eared_Owl	0	0	0	0	94.5896	0	0	0	0	0	5.41045
X119_Ural_Owl	0	0	0	0	99.4342	0	0	0.565771	0	0	0
X121_Raccoon_Dog	0	0	0	0	99.0359	0.964096	0	0	0	0	0
X122_Wild_Boar	0	0	0	0	85.2701	0	0	14.7299	0	0	0
X123_Alpine_Chamois	0	0	0	0	99.9269	0	0	0.0730994	0	0	0
X125_Common_Carp	0	0	0	0	85.8506	12.3211	0.397456	1.11288	0	0.317965	0
X127_Alpine_Marmot	0	0	0	0	100	0	0	0	0	0	0
X128_Alpine_Marmot	0	0	0	0	100	0	0	0	0	0	0
X129_Alpine_Ibex	0	0	0	0	98.9855	0	0	1.01449	0	0	0
X13_Wolf	0	0	0	0	99.7379	0.149757	0	0	0	0	0.112317
X130_Alpine_Ibex	0	0	0	0	100	0	0	0	0	0	0
X131_Rock_Ptarmigan	0	0	0	0	8.11367	0	0	91.8863	0	0	0
X133_Domestic_Goat	0	0	0	0	100	0	0	0	0	0	0
X134_Domestic_Goat	0	0	0	0	89.7039	9.0175	0	1.2786	0	0	0
X135_Horse	0	0	0	0	75.7223	23.7202	0	0.557527	0	0	0
X137_Gaur	0	0	0	0	96.963	0.622027	0	2.41493	0	0	0
X138_Gaur	0	0	0	0	97.4677	2.15002	0	0.382226	0	0	0
X139_Sambar	0	0	0	0	96.5433	3.3593	0	0	0.097371	0	0
X140_Sambar	0	0	0	0	51.8464	43.6484	0	3.96356	0.541605	0	0
X141_Red_cheeked_Gibbon	0	0	0	0	75.9615	0	0	24.0385	0	0	0
X146_Cattle	0	0	0	0	10.8144	82.1667	0	7.01888	0	0	0
X15_Tawny_Owl	0	0	0	0	98.3369	1.37383	0	0	0	0	0.289226
X153_Bank_Vole	0	0	0	0	95.3883	0	0	0	0	0	4.61165
X154_Tree_Shrew	0	0	0	0	75.0617	22.716	0	0	0	0	2.22222
X157_Grey_Heron	0	0	0	0	97.4628	1.43409	0	0	0	0	1.10314
X158_White_tailed_Eagle	0	0	0	0	98.7001	0.493052	0	0	0	0	0.806813
X16_Fat_Dormouse	0	0	0	0	92.3077	7.69231	0	0	0	0	0
X164_Greylag_Goose	0	0	0	0	100	0	0	0	0	0	0
X170_Tawny_Owl	0	0	0	0	99.0644	0.935551	0	0	0	0	0
X172_European_Greenfinch	0	0	0	0	94.2805	2.4512	0	0	0	0	3.26827
X174_Great_Tit	0	0	0	0	75.445	22.775	0	1.78001	0	0	0
X179_Roach	0	0	0	0	13.6018	26.1398	0	2.58359	0	0	57.6748
X194_Agile_Frog	0	0	0	0	94.716	0	0	5.28402	0	0	0
X195_Domestic_Cat	0	0	0	0	100	0	0	0	0	0	0
X203_Red_Deer	0	0	0	0	77.6474	21.6031	0	0.74943	0	0	0
X206_Red_Sheep	0	0	0	0	27.2648	72.4317	0	0.303424	0	0	0
X212_Goose	0	0	0	95.0943	1.74528	1.50943	0	1.08491	0	0.471698	0.0943396
X213_Goose	0	0	0	96.0688	3.1122	0.573301	0	0	0	0	0.2457
X214_Goose	0	0.0966184	0	74.7343	24.4928	0.338164	0	0	0	0	0.338164
X215_Goose	0	0	0	98.2382	0.9113	0	0	0.54678	0	0.303767	0
X218_Goose	0	0	0	95.0067	4.45344	0.134953	0	0.134953	0	0.269906	0
X219_Goose	0	0.0999001	0	92.8072	6.84316	0.0999001	0	0	0	0	0.14985
X22_European_Rabbit	0	0	0	0	93.2271	4.38247	0	2.39044	0	0	0
X221_Alpine_Ibex	0	0	0	0	100	0	0	0	0	0	0
X23_Garden_Dormouse	0	0	0	0	98.0448	0.215247	0	0	0	0	1.73991
X230_Carrion_Crow	0	0	0	0	94.7619	1.61905	0	0.857143	0	0	2.7619
X233_Aesculapian_Snake	0	0	0	0	27.5478	0.636943	0	0	0	0	71.8153
X234_Beech_Marten	0	0	0	0	90.4655	5.10511	0	0.600601	3.82883	0	0
X236_Pygmy_Slow_Loris	0	0	0	0	78.6219	6.89046	0	14.4876	0	0	0
X237_Red_shanked_Douc_Langur	0	0	0	0	100	0	0	0	0	0	0
X238_Hanuman_Langur	0	0	0	0	16.5254	0	0	83.4746	0	0	0
X240_Southern_White_cheeked_Gibbon	0	0	0	0	100	0	0	0	0	0	0
X241_Italian_wall_lizard	0	0	0	2.53772	95.3361	0.891632	0	0	0	0	1.23457
X242_Dalmatian_Tortoise	0	0	0	0	97.3896	0.976231	0	1.63413	0	0	0
X247_Common_Hamster	0	0	0	0	100	0	0	0	0	0	0
X252_Eurasian_Lynx	0	0	0	0	99.6198	0.380228	0	0	0	0	0
X259_Mute_Swan	0	0	0	0	100	0	0	0	0	0	0
X260_Blackbird	0	0	0	0	100	0	0	0	0	0	0
X265_Western_Marsh_Harrier	0	0	0	0	100	0	0	0	0	0	0
X266_Western_Marsh_Harrier	0	0	0	0	99.5992	0.400834	0	0	0	0	0
X268_Rook	0	0	0	0	0	0	0	0	0	0	100
X270_Common_Pheasant	0	0	0	0	60.1078	0	0	39.8922	0	0	0
X271_Common_Pheasant	0	0	0	0	39.2954	0	0	60.7046	0	0	0
X279_Western_Grey_Kangaroo	0	0	0	0	78.2165	20.8009	0	0.760104	0	0	0.222469
X280_Western_Grey_Kangaroo	0	0	0	0	43.8367	46.8571	0	9.30612	0	0	0
X281_Tammar_Wallaby	0	0	0	0	24.2718	49.8382	0	25.89	0	0	0
X283_Koala	0	0	0	0	61.9958	30.3609	0	7.64331	0	0	0
X285_Short_beaked_Echidna	0	0	0	0	58.7579	0	0	3.34789	0	0	37.8942
X286_Short_beaked_Echidna	0	0	0	57.732	42.268	0	0	0	0	0	0
X287_Common_Brushtail	0	0	0	0	0	0	0	100	0	0	0
X288_Common_Brushtail	0	0	0	0	7.4382	0	0	92.5618	0	0	0
X289_Eastern_Grey_Kangaroo	0	0	0	0	92.6177	6.54422	0	0.838088	0	0	0
X290_Eastern_Grey_Kangaroo	0	0	0	0.956284	88.5246	10.1093	0	0.409836	0	0	0
X292_Central_Bearded_Dragon	0	0	0	0	97.6562	0	0	2.34375	0	0	0
X3_Alpine_Chamois	0	0	0	0	98.8934	1.10664	0	0	0	0	0
X305_European_Hare	0	0	0	0	100	0	0	0	0	0	0
X31_Chicken	0	0	0	0	95.6685	0.978759	0	0	0	0	3.35277
X32_Greylag_Goose	0	0	0	0	97.6582	0.126582	0	0	0	0	2.21519
X320_Red_Deer	0	0	0	0	100	0	0	0	0	0	0
X326_Silver_Bream	0	0	0	0	87.5	9.80769	0	0	0	0	2.69231
X327_Silver_Bream	0	0.21751	0	0	51.2779	20.1196	0	0	0	0	28.385
X328_Prussian_Carp	0	0	0	0	37.7146	32.5636	0	0	0	0	29.7217
X33_Wild_Turkey	0	0	0	0	99.1255	0.655881	0	0	0	0	0.218627
X330_Ide	0	0	0	0	96.7373	3.2627	0	0	0	0	0
X333_Gray_Seal	0	0	0	0	100	0	0	0	0	0	0
X336_Sei_Whale	0	0	0	0	34.0828	1.18343	0	64.7337	0	0	0
X338_White_beaked_Dolphin	0	0	0	0	98.6486	1.35135	0	0	0	0	0
X339_White_beaked_Dolphin	0	0	0	0	100	0	0	0	0	0	0
X34_Mallard_Duck	0	0.0893389	0	0	99.5235	0.387135	0	0	0	0	0
X340_Western_Lowland_Gorilla	0	0	0	0	99.9938	0	0	0.0061931	0	0	0
X341_Western_Lowland_Gorilla	0	0	0	0	100	0	0	0	0	0	0
X344_Indian_Rhinoceros	0	0	0	0	84.896	14.464	0	0.64	0	0	0
X349_Smooth_Newt	0	42.1986	0.35461	0	26.5957	2.95508	0	0	0	3.4279	24.4681
X350_Smooth_Newt	0	17.8295	0	0	56.8992	17.3643	0	0	0	3.56589	4.34109
X351_Grass_Snake	0	0	0	0	17.5036	1.57819	0	0	0	0	80.9182
X352_Kinkajou	0	0	0	0	100	0	0	0	0	0	0
X353_Raccoon	0	0	0	0	92.8934	0	0	0	0	0	7.1066
X356_Northern_Tamandua	0	0	0	0	98.741	0	0	1.25899	0	0	0
X357_Northern_Tamandua	0	0	0	0	100	0	0	0	0	0	0
X359_Brown_throated_Sloth	0	0	0	0	99.7097	0	0	0.290276	0	0	0
X360_White_tailed_Deer	0	0	0	0	99.3388	0	0	0	0	0	0.661157
X363_Desmarests_Spiny_Pocket_Mouse	0	0	0	0	100	0	0	0	0	0	0
X368_European_Ground_Squirrel	0	0	0	0	100	0	0	0	0	0	0
X369_Koala	0	0	0	0	100	0	0	0	0	0	0
X370_African_Bush_Elephant	0	0	0	0	57.4946	11.6342	0	30.8712	0	0	0
X371_Linnaeus_Two_toed_Sloth	0	0	0	0	8.08339	82.7359	0	9.18069	0	0	0
X372_Emu	0	0	0	0	23.0181	55.8739	0	7.16332	0	0	13.9446
X376_Kulan	0	0	0	0	26.327	19.6391	0	54.034	0	0	0
X378_Fat_Sand_Rat	0	0	0	0	95.9625	0	0	4.03749	0	0	0
X380_Wild_Boar	0	0	0	0	64.5543	0	0	35.4457	0	0	0
X381_Wild_Boar	0	0	0	0	32.7465	0	0	66.5493	0	0	0.704225
X382_Arctic_Wolf	0	0	0	0	58.8095	3.09524	0	0	0	0	38.0952
X384_Eurasian_Lynx	0	0	0	0	98.43	0	0	0	0	0	1.56997
X389_Indian_Rhinoceros	0	0	0	0	45.633	16.3886	0	37.9784	0	0	0
X390_European_Ground_Squirrel	0	0	0	0	73.38	25.0438	0	1.57618	0	0	0
X391_European_Ground_Squirrel	0	0	0	0	99.3976	0.60241	0	0	0	0	0
X394_Przewalski_horse	0	0	0	0	42.0195	32.899	0	25.0814	0	0	0
X395_Przewalski_horse	0	0	0	0	26.1092	53.413	0	20.4778	0	0	0
X396_Morelets_crocodile	0	0	0	0	98.9655	1.03448	0	0	0	0	0
X40_Bactrian_Camel	0	0	0	0	65.5359	18.2729	0	16.1912	0	0	0
X403_Chacma_Baboon	0	0	0	0	4.11449	0	0	95.8855	0	0	0
X404_Brown_Greater_Galago	0	0	0	0	95.756	0	0	4.24403	0	0	0
X405_Nile_Crocodile	0	3.29897	0	2.06186	6.18557	10.5155	0	0	0	0.618557	77.3196
X407_African_Bush_Elephant	0	0	0	0	6.94842	79.5845	0	13.467	0	0	0
X408_African_Bush_Elephant	0	0	0	0	11.8185	85.4724	0	2.70911	0	0	0
X409_Impala	0	0	0	0	96.4883	3.44004	0	0	0	0	0.0716675
X41_Pika	0	0	0	0.120409	99.5786	0.301023	0	0	0	0	0
X410_Impala	0	0	0	0	99.9508	0	0	0	0	0	0.0492126
X411_Leopard	0	0	0	0	100	0	0	0	0	0	0
X414_Vervet_Monkey	0	0	0	0	91.4511	0	0	1.68729	0	0	6.86164
X415_White_Rhinoceros	0	0	0	0	65.2102	31.9044	0	2.88541	0	0	0
X416_White_Rhinoceros	0	0	0	0	91.2587	8.74126	0	0	0	0	0
X417_Giraffe	0	0	0	0	3.50615	90.6378	0	5.85602	0	0	0
X418_Giraffe	0	0	0	0	7.41824	72.3212	0	20.1808	0.079766	0	0
X419_African_Buffalo	0	0	0	0	98.9616	1.03842	0	0	0	0	0
X42_Goitered_Gazelle	0	0	0	1.21704	98.3773	0.121704	0	0.283976	0	0	0
X420_Cattle	0	0	0	0	94.4275	2.3882	0	2.15406	0.959963	0	0.0702412
X421_Common_Hippopotamus	0	0	0	0	80.5303	14.697	0	0	0	0	4.77273
X422_Common_Hippopotamus	0	0	0	0	98.8	1.2	0	0	0	0	0
X423_Quagga	0	0	0	0	95.5874	4.02555	0	0.387072	0	0	0
X424_Quagga	0	0	0	0.0455063	99.0444	0.568828	0	0.341297	0	0	0
X426_Ural_Owl	0	0	0	0	100	0	0	0	0	0	0
X427_Great_Spotted_Woodpecker	0	0	0	0	100	0	0	0	0	0	0
X428_African_Bush_Elephant	0	0	0	0	45.0197	32.0755	0	22.9048	0	0	0
X429_Giraffe	0	0	0	0	9.22778	79.626	0	11.1462	0	0	0
X43_European_Badger	0	0	0	0.534759	13.0125	0	0	0	0	0	86.4528
X430_Giraffe	0	0	0	0	76.9662	4.37534	0	13.0175	5.64093	0	0
X431_Quagga	0	0	0	0	1.23305	87.7928	0	10.9741	0	0	0
X432_Vervet_Monkey	0	0	0	0	1.45885	0.305569	0	98.2356	0	0	0
X434_Blue_Wildebeest	0	0	0	0	93.6152	0	0	0.129422	6.25539	0	0
X435_Bactrian_Camel	0	0	0	0	28.6917	65.6513	0	4.71645	0.940483	0	0
X60_European_Chub	0	0	0	0	90.0398	5.02605	0	0.398406	0.398406	0.122587	4.01471
X66_Mouflon	0	0	0	0	100	0	0	0	0	0	0
X67_European_Roe	0	0	0	0	100	0	0	0	0	0	0
X7_European_Otter	0.535834	0	0	0	49.5646	41.929	0.669792	4.82251	0	2.47823	0
X73_One_humped_Camel	0	0	0	0	52.0382	44.059	0	2.81873	1.08413	0	0
X77_Onager	0	0	0	0	15.5232	66.5523	0	17.9245	0	0	0
X85_Domestic_Dog	0	0	0	0	99.8724	0.127632	0	0	0	0	0
X88_European_Rabbit	0	0	0	0	100	0	0	0	0	0	0
X93_Red_Sheep	0	0	0	0	99.7963	0.0763748	0	0.127291	0	0	0
X94_Mangalica	0	0	0	0	98.1541	0.344573	0	1.50135	0	0	0
X95_Meadow_Viper	0	0	0	0	0	3.49716	0	0.756144	0	0	95.7467
X96_European_Hare	0	0	0	0	100	0	0	0	0	0	0

## Sheet: S5
Microbe						Host
Domain	Phylum	Class	Order	Family	Genus	Sample	Percent abundance	class	order	family	genus	scientific_name	diet	habitat	habitat_detail
Archaea	Crenarchaeota	Bathyarchaeia	unclassified	unclassified	unclassified	X349_Smooth_Newt	42.1986	Amphibia	Caudata	Salamandridae	Lissotriton	Lissotriton_vulgaris	carnivore	terrestrial habitat	terrestrial habitat
Archaea	Crenarchaeota	Bathyarchaeia	unclassified	unclassified	unclassified	X350_Smooth_Newt	17.8295	Amphibia	Caudata	Salamandridae	Lissotriton	Lissotriton_vulgaris	carnivore	terrestrial habitat	terrestrial habitat
Archaea	Crenarchaeota	Bathyarchaeia	unclassified	unclassified	unclassified	X405_Nile_Crocodile	3.29897	Reptilia	Crocodilia	Crocodylidae	Crocodylus	Crocodylus_niloticus	carnivore	terrestrial habitat	woodland
Archaea	Crenarchaeota	Bathyarchaeia	unclassified	unclassified	unclassified	F14_Common_Bream	0.404975	Actinopterygii	Cypriniformes	Cyprinidae	Abramis	Abramis_brama	omnivore	aquatic habitat	freshwater habitat
Archaea	Crenarchaeota	Bathyarchaeia	unclassified	unclassified	unclassified	X327_Silver_Bream	0.21751	Actinopterygii	Cypriniformes	Cyprinidae	Blicca	Blicca_bjoerkna	omnivore	aquatic habitat	freshwater habitat
Archaea	Crenarchaeota	Bathyarchaeia	unclassified	unclassified	unclassified	X219_Goose	0.0999001	Aves	Anseriformes	Anatidae	Anser	Anser_anser	herbivore	terrestrial habitat	grassland
Archaea	Crenarchaeota	Bathyarchaeia	unclassified	unclassified	unclassified	X214_Goose	0.0966184	Aves	Anseriformes	Anatidae	Anser	Anser_anser	herbivore	terrestrial habitat	grassland
Archaea	Crenarchaeota	Bathyarchaeia	unclassified	unclassified	unclassified	X34_Mallard_Duck	0.0893389	Aves	Anseriformes	Anatidae	Anas	Anas_platyrhynchos	omnivore	terrestrial habitat	terrestrial habitat

## Sheet: S6
Methanothermobacter ASV	BLASTn % identity	% identity rank	Gene ID	Gene length	BLAST hit: species	Mean % abundance	Actinopterygii: Mean % abund.	Amphibia: Mean % abund.	Aves: Mean % abund.	Mammalia: Mean % abund.	Reptilia: Mean % abund.
859b0f9281126ff8d74d751373fd8891	99.294	1	MhtMarb2	1482bp	Methanothermobacter marburgensis	3.8137	3.2126	5.4846	9.3615	2.4209	4.5432
859b0f9281126ff8d74d751373fd8891	98.824	2	MhtWolfe	1446bp	Methanothermobacter wolfeii	3.8137	3.2126	5.4846	9.3615	2.4209	4.5432
859b0f9281126ff8d74d751373fd8891	98.824	3	MhtTher2	1265bp	Methanothermobacter thermautotrophicus	3.8137	3.2126	5.4846	9.3615	2.4209	4.5432
859b0f9281126ff8d74d751373fd8891	98.824	4	MhtDeflu	1445bp	Methanothermobacter defluvii	3.8137	3.2126	5.4846	9.3615	2.4209	4.5432
859b0f9281126ff8d74d751373fd8891	98.824	5	MhtTher4	1432bp	Methanothermobacter thermophilus	3.8137	3.2126	5.4846	9.3615	2.4209	4.5432
b7ed842d3fbe5d8d33504a0a765409ae	99.059	1	MhtMarb2	1482bp	Methanothermobacter marburgensis	3.7106	4.1927	3.6839	9.3188	2.3298	3.7645
b7ed842d3fbe5d8d33504a0a765409ae	99.059	2	MhtWolfe	1446bp	Methanothermobacter wolfeii	3.7106	4.1927	3.6839	9.3188	2.3298	3.7645
b7ed842d3fbe5d8d33504a0a765409ae	99.059	3	MhtTher2	1265bp	Methanothermobacter thermautotrophicus	3.7106	4.1927	3.6839	9.3188	2.3298	3.7645
b7ed842d3fbe5d8d33504a0a765409ae	99.059	4	MhtDeflu	1445bp	Methanothermobacter defluvii	3.7106	4.1927	3.6839	9.3188	2.3298	3.7645
b7ed842d3fbe5d8d33504a0a765409ae	99.059	5	MhtTher4	1432bp	Methanothermobacter thermophilus	3.7106	4.1927	3.6839	9.3188	2.3298	3.7645
17c38002e03cce9c9aabc6965e0c538c	99.294	1	MhtMarb2	1482bp	Methanothermobacter marburgensis	2.6121	1.7514	0.4954	6.0657	1.832	3.6875
17c38002e03cce9c9aabc6965e0c538c	99.294	2	MhtWolfe	1446bp	Methanothermobacter wolfeii	2.6121	1.7514	0.4954	6.0657	1.832	3.6875
17c38002e03cce9c9aabc6965e0c538c	99.294	3	MhtTher2	1265bp	Methanothermobacter thermautotrophicus	2.6121	1.7514	0.4954	6.0657	1.832	3.6875
17c38002e03cce9c9aabc6965e0c538c	99.294	4	MhtDeflu	1445bp	Methanothermobacter defluvii	2.6121	1.7514	0.4954	6.0657	1.832	3.6875
17c38002e03cce9c9aabc6965e0c538c	99.294	5	MhtTher4	1432bp	Methanothermobacter thermophilus	2.6121	1.7514	0.4954	6.0657	1.832	3.6875
449fa8e4b7a2de0bb99e6a5e4cadb98b	99.529	1	MhtMarb2	1482bp	Methanothermobacter marburgensis	2.4899	2.1439	0.3633	5.6097	1.7758	3.2907
449fa8e4b7a2de0bb99e6a5e4cadb98b	99.059	2	MhtWolfe	1446bp	Methanothermobacter wolfeii	2.4899	2.1439	0.3633	5.6097	1.7758	3.2907
449fa8e4b7a2de0bb99e6a5e4cadb98b	99.059	3	MhtTher2	1265bp	Methanothermobacter thermautotrophicus	2.4899	2.1439	0.3633	5.6097	1.7758	3.2907
449fa8e4b7a2de0bb99e6a5e4cadb98b	99.059	4	MhtDeflu	1445bp	Methanothermobacter defluvii	2.4899	2.1439	0.3633	5.6097	1.7758	3.2907
449fa8e4b7a2de0bb99e6a5e4cadb98b	99.059	5	MhtTher4	1432bp	Methanothermobacter thermophilus	2.4899	2.1439	0.3633	5.6097	1.7758	3.2907
6752d08559e79e8b77d57291021aa328	99.294	1	MhtMarb2	1482bp	Methanothermobacter marburgensis	2.2976	2.7719	0.5945	5.5152	1.5399	2.4006
6752d08559e79e8b77d57291021aa328	99.294	2	MhtWolfe	1446bp	Methanothermobacter wolfeii	2.2976	2.7719	0.5945	5.5152	1.5399	2.4006
6752d08559e79e8b77d57291021aa328	99.294	3	MhtTher2	1265bp	Methanothermobacter thermautotrophicus	2.2976	2.7719	0.5945	5.5152	1.5399	2.4006
6752d08559e79e8b77d57291021aa328	99.294	4	MhtDeflu	1445bp	Methanothermobacter defluvii	2.2976	2.7719	0.5945	5.5152	1.5399	2.4006
6752d08559e79e8b77d57291021aa328	99.294	5	MhtTher4	1432bp	Methanothermobacter thermophilus	2.2976	2.7719	0.5945	5.5152	1.5399	2.4006
f4c5b86cf1765317322d21fdb1dc2d4c	99.294	1	MhtMarb2	1482bp	Methanothermobacter marburgensis	2.2728	1.5921	6.8523	5.3547	1.468	1.715
f4c5b86cf1765317322d21fdb1dc2d4c	99.294	2	MhtWolfe	1446bp	Methanothermobacter wolfeii	2.2728	1.5921	6.8523	5.3547	1.468	1.715
f4c5b86cf1765317322d21fdb1dc2d4c	99.294	3	MhtTher2	1265bp	Methanothermobacter thermautotrophicus	2.2728	1.5921	6.8523	5.3547	1.468	1.715
f4c5b86cf1765317322d21fdb1dc2d4c	99.294	4	MhtDeflu	1445bp	Methanothermobacter defluvii	2.2728	1.5921	6.8523	5.3547	1.468	1.715
f4c5b86cf1765317322d21fdb1dc2d4c	99.294	5	MhtTher4	1432bp	Methanothermobacter thermophilus	2.2728	1.5921	6.8523	5.3547	1.468	1.715
cdb56ab386c439067f9b67e4a086370c	99.529	1	MhtMarb2	1482bp	Methanothermobacter marburgensis	2.1964	1.6043	4.8137	5.3171	1.3974	2.2804
cdb56ab386c439067f9b67e4a086370c	99.059	2	MhtWolfe	1446bp	Methanothermobacter wolfeii	2.1964	1.6043	4.8137	5.3171	1.3974	2.2804
cdb56ab386c439067f9b67e4a086370c	99.059	3	MhtTher2	1265bp	Methanothermobacter thermautotrophicus	2.1964	1.6043	4.8137	5.3171	1.3974	2.2804
cdb56ab386c439067f9b67e4a086370c	99.059	4	MhtDeflu	1445bp	Methanothermobacter defluvii	2.1964	1.6043	4.8137	5.3171	1.3974	2.2804
cdb56ab386c439067f9b67e4a086370c	99.059	5	MhtTher4	1432bp	Methanothermobacter thermophilus	2.1964	1.6043	4.8137	5.3171	1.3974	2.2804
9b65d80384f334ccb3620c5cd34343a5	99.529	1	MhtMarb2	1482bp	Methanothermobacter marburgensis	2.0228	1.4956	0.8256	5.2208	1.2844	2.6336
9b65d80384f334ccb3620c5cd34343a5	99.059	2	MhtWolfe	1446bp	Methanothermobacter wolfeii	2.0228	1.4956	0.8256	5.2208	1.2844	2.6336
9b65d80384f334ccb3620c5cd34343a5	99.059	3	MhtTher2	1265bp	Methanothermobacter thermautotrophicus	2.0228	1.4956	0.8256	5.2208	1.2844	2.6336
9b65d80384f334ccb3620c5cd34343a5	99.059	4	MhtDeflu	1445bp	Methanothermobacter defluvii	2.0228	1.4956	0.8256	5.2208	1.2844	2.6336
9b65d80384f334ccb3620c5cd34343a5	99.059	5	MhtTher4	1432bp	Methanothermobacter thermophilus	2.0228	1.4956	0.8256	5.2208	1.2844	2.6336
39ea5d1cbc39f512ac935bd564de5b13	99.529	1	MhtMarb2	1482bp	Methanothermobacter marburgensis	1.5136	1.0136	1.216	4.105	0.9301	1.4973
39ea5d1cbc39f512ac935bd564de5b13	99.529	2	MhtWolfe	1446bp	Methanothermobacter wolfeii	1.5136	1.0136	1.216	4.105	0.9301	1.4973
39ea5d1cbc39f512ac935bd564de5b13	99.529	3	MhtTher2	1265bp	Methanothermobacter thermautotrophicus	1.5136	1.0136	1.216	4.105	0.9301	1.4973
39ea5d1cbc39f512ac935bd564de5b13	99.529	4	MhtDeflu	1445bp	Methanothermobacter defluvii	1.5136	1.0136	1.216	4.105	0.9301	1.4973
39ea5d1cbc39f512ac935bd564de5b13	99.529	5	MhtTher4	1432bp	Methanothermobacter thermophilus	1.5136	1.0136	1.216	4.105	0.9301	1.4973
739635c4c0db52864efa6fc78c6a4d9e	99.529	1	MhtMarb2	1482bp	Methanothermobacter marburgensis	0.4706	1.2009	0.6797	0.9373	0.2895	0.7785
739635c4c0db52864efa6fc78c6a4d9e	99.529	2	MhtWolfe	1446bp	Methanothermobacter wolfeii	0.4706	1.2009	0.6797	0.9373	0.2895	0.7785
739635c4c0db52864efa6fc78c6a4d9e	99.529	3	MhtTher2	1265bp	Methanothermobacter thermautotrophicus	0.4706	1.2009	0.6797	0.9373	0.2895	0.7785
739635c4c0db52864efa6fc78c6a4d9e	99.529	4	MhtDeflu	1445bp	Methanothermobacter defluvii	0.4706	1.2009	0.6797	0.9373	0.2895	0.7785
739635c4c0db52864efa6fc78c6a4d9e	99.529	5	MhtTher4	1432bp	Methanothermobacter thermophilus	0.4706	1.2009	0.6797	0.9373	0.2895	0.7785
f85dd79401796877f61d89e2bd643ee5	99.765	1	MhtMarb2	1482bp	Methanothermobacter marburgensis	0.4561	0.3333	0	1.1862	0.3156	0.2229
f85dd79401796877f61d89e2bd643ee5	99.294	2	MhtWolfe	1446bp	Methanothermobacter wolfeii	0.4561	0.3333	0	1.1862	0.3156	0.2229
f85dd79401796877f61d89e2bd643ee5	99.294	3	MhtTher2	1265bp	Methanothermobacter thermautotrophicus	0.4561	0.3333	0	1.1862	0.3156	0.2229
f85dd79401796877f61d89e2bd643ee5	99.294	4	MhtDeflu	1445bp	Methanothermobacter defluvii	0.4561	0.3333	0	1.1862	0.3156	0.2229
f85dd79401796877f61d89e2bd643ee5	99.294	5	MhtTher4	1432bp	Methanothermobacter thermophilus	0.4561	0.3333	0	1.1862	0.3156	0.2229
44b7dc118025469372b59842c13d8642	98.824	1	MhtMarb2	1482bp	Methanothermobacter marburgensis	0.0625	0.0728	0	0.2198	0.0297	0
44b7dc118025469372b59842c13d8642	98.824	2	MhtWolfe	1446bp	Methanothermobacter wolfeii	0.0625	0.0728	0	0.2198	0.0297	0
44b7dc118025469372b59842c13d8642	98.824	3	MhtTher2	1265bp	Methanothermobacter thermautotrophicus	0.0625	0.0728	0	0.2198	0.0297	0
44b7dc118025469372b59842c13d8642	98.824	4	MhtDeflu	1445bp	Methanothermobacter defluvii	0.0625	0.0728	0	0.2198	0.0297	0
44b7dc118025469372b59842c13d8642	98.824	5	MhtTher4	1432bp	Methanothermobacter thermophilus	0.0625	0.0728	0	0.2198	0.0297	0
fc9e283f48f653c1b54f860d9cf996cf	99.059	1	MhtMarb2	1482bp	Methanothermobacter marburgensis	0.0184	0.0575	0	0	0.0222	0
fc9e283f48f653c1b54f860d9cf996cf	98.588	2	MhtWolfe	1446bp	Methanothermobacter wolfeii	0.0184	0.0575	0	0	0.0222	0
fc9e283f48f653c1b54f860d9cf996cf	98.588	3	MhtTher2	1265bp	Methanothermobacter thermautotrophicus	0.0184	0.0575	0	0	0.0222	0
fc9e283f48f653c1b54f860d9cf996cf	98.588	4	MhtDeflu	1445bp	Methanothermobacter defluvii	0.0184	0.0575	0	0	0.0222	0
fc9e283f48f653c1b54f860d9cf996cf	98.588	5	MhtTher4	1432bp	Methanothermobacter thermophilus	0.0184	0.0575	0	0	0.0222	0
7946378dfaa82c8687e96f8ab19a55a5	99.294	1	MhtMarb2	1482bp	Methanothermobacter marburgensis	0.008	0	0	0	0.0112	0
7946378dfaa82c8687e96f8ab19a55a5	98.824	2	MhtWolfe	1446bp	Methanothermobacter wolfeii	0.008	0	0	0	0.0112	0
7946378dfaa82c8687e96f8ab19a55a5	98.824	3	MhtTher2	1265bp	Methanothermobacter thermautotrophicus	0.008	0	0	0	0.0112	0
7946378dfaa82c8687e96f8ab19a55a5	98.824	4	MhtDeflu	1445bp	Methanothermobacter defluvii	0.008	0	0	0	0.0112	0
7946378dfaa82c8687e96f8ab19a55a5	98.824	5	MhtTher4	1432bp	Methanothermobacter thermophilus	0.008	0	0	0	0.0112	0
1087ca1b672b22fc3903fe68c730b1a2	91.059	1	MhtMarb2	1482bp	Methanothermobacter marburgensis	0.0052	0	0	0	0.0072	0
1087ca1b672b22fc3903fe68c730b1a2	90.588	2	MhtWolfe	1446bp	Methanothermobacter wolfeii	0.0052	0	0	0	0.0072	0
1087ca1b672b22fc3903fe68c730b1a2	90.588	3	MhtTher2	1265bp	Methanothermobacter thermautotrophicus	0.0052	0	0	0	0.0072	0
1087ca1b672b22fc3903fe68c730b1a2	90.588	4	MhtDeflu	1445bp	Methanothermobacter defluvii	0.0052	0	0	0	0.0072	0
1087ca1b672b22fc3903fe68c730b1a2	90.588	5	MhtTher4	1432bp	Methanothermobacter thermophilus	0.0052	0	0	0	0.0072	0
64b8470a70f2b2f803eff64d90a5f896	90.845	1	MhtMarb2	1482bp	Methanothermobacter marburgensis	0.0049	0	0	0	0.0068	0
64b8470a70f2b2f803eff64d90a5f896	90.845	2	MhtWolfe	1446bp	Methanothermobacter wolfeii	0.0049	0	0	0	0.0068	0
64b8470a70f2b2f803eff64d90a5f896	90.845	3	MhtTher2	1265bp	Methanothermobacter thermautotrophicus	0.0049	0	0	0	0.0068	0
64b8470a70f2b2f803eff64d90a5f896	90.845	4	MhtDeflu	1445bp	Methanothermobacter defluvii	0.0049	0	0	0	0.0068	0
64b8470a70f2b2f803eff64d90a5f896	90.845	5	MhtTher4	1432bp	Methanothermobacter thermophilus	0.0049	0	0	0	0.0068	0
389f3f864532af550ea1af60741461c8	85.241	1	TrcSicul	1442bp	Thermococcus siculi	0.003	0	0	0	0.0041	0
f3412cc26bb4ed32a8aebab192f3d381	91.529	1	MhtMarb2	1482bp	Methanothermobacter marburgensis	0.0027	0	0	0	0.0038	0
f3412cc26bb4ed32a8aebab192f3d381	91.529	2	MhtWolfe	1446bp	Methanothermobacter wolfeii	0.0027	0	0	0	0.0038	0
f3412cc26bb4ed32a8aebab192f3d381	91.529	3	MhtTher2	1265bp	Methanothermobacter thermautotrophicus	0.0027	0	0	0	0.0038	0
f3412cc26bb4ed32a8aebab192f3d381	91.529	4	MhtDeflu	1445bp	Methanothermobacter defluvii	0.0027	0	0	0	0.0038	0
f3412cc26bb4ed32a8aebab192f3d381	91.529	5	MhtTher4	1432bp	Methanothermobacter thermophilus	0.0027	0	0	0	0.0038	0
5039f58a0d0751c83f0461806d801ad3	97.882	1	MhtMarb2	1482bp	Methanothermobacter marburgensis	0.0026	0	0	0	0.0037	0
5039f58a0d0751c83f0461806d801ad3	97.882	2	MhtWolfe	1446bp	Methanothermobacter wolfeii	0.0026	0	0	0	0.0037	0
5039f58a0d0751c83f0461806d801ad3	97.882	3	MhtTher2	1265bp	Methanothermobacter thermautotrophicus	0.0026	0	0	0	0.0037	0
5039f58a0d0751c83f0461806d801ad3	97.882	4	MhtDeflu	1445bp	Methanothermobacter defluvii	0.0026	0	0	0	0.0037	0
5039f58a0d0751c83f0461806d801ad3	97.882	5	MhtTher4	1432bp	Methanothermobacter thermophilus	0.0026	0	0	0	0.0037	0
a2beb797412f45ca7b59b799af4d3029	94.824	1	MctAarhu	1333bp	Methanobacterium aarhusense	0.0024	0	0	0	0.0034	0
bae26050fa2c4a59dfa69364528c03eb	99.059	1	MhtMarb2	1482bp	Methanothermobacter marburgensis	0.0024	0	0	0	0.0034	0
a2beb797412f45ca7b59b799af4d3029	94.824	2	MhpStad2	1490bp	Methanosphaera stadtmanae	0.0024	0	0	0	0.0034	0
bae26050fa2c4a59dfa69364528c03eb	99.059	2	MhtWolfe	1446bp	Methanothermobacter wolfeii	0.0024	0	0	0	0.0034	0
a2beb797412f45ca7b59b799af4d3029	94.588	3	MhtMarb2	1482bp	Methanothermobacter marburgensis	0.0024	0	0	0	0.0034	0
bae26050fa2c4a59dfa69364528c03eb	99.059	3	MhtTher2	1265bp	Methanothermobacter thermautotrophicus	0.0024	0	0	0	0.0034	0
a2beb797412f45ca7b59b799af4d3029	94.588	4	MhtWolfe	1446bp	Methanothermobacter wolfeii	0.0024	0	0	0	0.0034	0
bae26050fa2c4a59dfa69364528c03eb	99.059	4	MhtDeflu	1445bp	Methanothermobacter defluvii	0.0024	0	0	0	0.0034	0
a2beb797412f45ca7b59b799af4d3029	94.588	5	MhtTher2	1265bp	Methanothermobacter thermautotrophicus	0.0024	0	0	0	0.0034	0
bae26050fa2c4a59dfa69364528c03eb	99.059	5	MhtTher4	1432bp	Methanothermobacter thermophilus	0.0024	0	0	0	0.0034	0
d103193af4971b231f841d5895631282	88.29	1	MhtMarb2	1482bp	Methanothermobacter marburgensis	0.0021	0	0	0	0.003	0
d103193af4971b231f841d5895631282	87.822	2	MhtWolfe	1446bp	Methanothermobacter wolfeii	0.0021	0	0	0	0.003	0
d103193af4971b231f841d5895631282	87.822	3	MhtTher2	1265bp	Methanothermobacter thermautotrophicus	0.0021	0	0	0	0.003	0
d103193af4971b231f841d5895631282	87.822	4	MhtDeflu	1445bp	Methanothermobacter defluvii	0.0021	0	0	0	0.003	0
d103193af4971b231f841d5895631282	87.822	5	MhtTher4	1432bp	Methanothermobacter thermophilus	0.0021	0	0	0	0.003	0
f74d79ed65bbea3257cc35e95bc16829	91.355	1	MhtMarb2	1482bp	Methanothermobacter marburgensis	0.0019	0	0	0	0.0026	0
f74d79ed65bbea3257cc35e95bc16829	90.888	2	MhtWolfe	1446bp	Methanothermobacter wolfeii	0.0019	0	0	0	0.0026	0
f74d79ed65bbea3257cc35e95bc16829	90.888	3	MhtTher2	1265bp	Methanothermobacter thermautotrophicus	0.0019	0	0	0	0.0026	0
f74d79ed65bbea3257cc35e95bc16829	90.888	4	MhtDeflu	1445bp	Methanothermobacter defluvii	0.0019	0	0	0	0.0026	0
f74d79ed65bbea3257cc35e95bc16829	90.888	5	MhtTher4	1432bp	Methanothermobacter thermophilus	0.0019	0	0	0	0.0026	0
9e14597a1b5c9ce09111b5343451fc2b	95.765	1	MhtMarb2	1482bp	Methanothermobacter marburgensis	0.0018	0	0	0	0.0024	0
9e14597a1b5c9ce09111b5343451fc2b	95.294	2	MhtWolfe	1446bp	Methanothermobacter wolfeii	0.0018	0	0	0	0.0024	0
9e14597a1b5c9ce09111b5343451fc2b	95.294	3	MhtTher2	1265bp	Methanothermobacter thermautotrophicus	0.0018	0	0	0	0.0024	0
9e14597a1b5c9ce09111b5343451fc2b	95.294	4	MhtDeflu	1445bp	Methanothermobacter defluvii	0.0018	0	0	0	0.0024	0
9e14597a1b5c9ce09111b5343451fc2b	95.294	5	MhtTher4	1432bp	Methanothermobacter thermophilus	0.0018	0	0	0	0.0024	0
153fd3663ec6ef3efc781e48b42497de	92.723	1	MhtMarb2	1482bp	Methanothermobacter marburgensis	0.0017	0	0	0	0.0023	0
6ccb198e5ac7048495c7f202398a2344	99.059	1	MhtMarb2	1482bp	Methanothermobacter marburgensis	0.0017	0	0	0	0.0024	0
153fd3663ec6ef3efc781e48b42497de	92.254	2	MhtWolfe	1446bp	Methanothermobacter wolfeii	0.0017	0	0	0	0.0023	0
6ccb198e5ac7048495c7f202398a2344	99.059	2	MhtWolfe	1446bp	Methanothermobacter wolfeii	0.0017	0	0	0	0.0024	0
153fd3663ec6ef3efc781e48b42497de	92.254	3	MhtTher2	1265bp	Methanothermobacter thermautotrophicus	0.0017	0	0	0	0.0023	0
6ccb198e5ac7048495c7f202398a2344	99.059	3	MhtTher2	1265bp	Methanothermobacter thermautotrophicus	0.0017	0	0	0	0.0024	0
153fd3663ec6ef3efc781e48b42497de	92.254	4	MhtDeflu	1445bp	Methanothermobacter defluvii	0.0017	0	0	0	0.0023	0
6ccb198e5ac7048495c7f202398a2344	99.059	4	MhtDeflu	1445bp	Methanothermobacter defluvii	0.0017	0	0	0	0.0024	0
153fd3663ec6ef3efc781e48b42497de	92.254	5	MhtTher4	1432bp	Methanothermobacter thermophilus	0.0017	0	0	0	0.0023	0
6ccb198e5ac7048495c7f202398a2344	99.059	5	MhtTher4	1432bp	Methanothermobacter thermophilus	0.0017	0	0	0	0.0024	0
52f502941f1e42772f61eea88d72446f	95.775	1	MhtMarb2	1482bp	Methanothermobacter marburgensis	0.0013	0	0	0	0.0018	0
52f502941f1e42772f61eea88d72446f	95.775	2	MhtWolfe	1446bp	Methanothermobacter wolfeii	0.0013	0	0	0	0.0018	0
52f502941f1e42772f61eea88d72446f	95.775	3	MhtTher2	1265bp	Methanothermobacter thermautotrophicus	0.0013	0	0	0	0.0018	0
52f502941f1e42772f61eea88d72446f	95.775	4	MhtDeflu	1445bp	Methanothermobacter defluvii	0.0013	0	0	0	0.0018	0
52f502941f1e42772f61eea88d72446f	95.775	5	MhtTher4	1432bp	Methanothermobacter thermophilus	0.0013	0	0	0	0.0018	0
773b3cf9ed6ed6d749cd37feed88dbda	97.176	1	MhtMarb2	1482bp	Methanothermobacter marburgensis	0.0012	0	0	0.0071	0	0
a027e8287a77ac8529129c54f84cab69	92.488	1	MhtTeneb	1414bp	Methanothermobacter tenebrarum	0.0012	0	0	0	0.0017	0
fb623e15dfe17c129a41759c9d9e05f4	91.589	1	MhtMarb2	1482bp	Methanothermobacter marburgensis	0.0012	0	0	0	0.0017	0
773b3cf9ed6ed6d749cd37feed88dbda	97.176	2	MhtWolfe	1446bp	Methanothermobacter wolfeii	0.0012	0	0	0.0071	0	0
a027e8287a77ac8529129c54f84cab69	92.019	2	MhtCrina	1451bp	Methanothermobacter crinale	0.0012	0	0	0	0.0017	0
fb623e15dfe17c129a41759c9d9e05f4	91.589	2	MhtWolfe	1446bp	Methanothermobacter wolfeii	0.0012	0	0	0	0.0017	0
773b3cf9ed6ed6d749cd37feed88dbda	97.176	3	MhtTher2	1265bp	Methanothermobacter thermautotrophicus	0.0012	0	0	0.0071	0	0
fb623e15dfe17c129a41759c9d9e05f4	91.589	3	MhtTher2	1265bp	Methanothermobacter thermautotrophicus	0.0012	0	0	0	0.0017	0
773b3cf9ed6ed6d749cd37feed88dbda	97.176	4	MhtDeflu	1445bp	Methanothermobacter defluvii	0.0012	0	0	0.0071	0	0
fb623e15dfe17c129a41759c9d9e05f4	91.589	4	MhtDeflu	1445bp	Methanothermobacter defluvii	0.0012	0	0	0	0.0017	0
773b3cf9ed6ed6d749cd37feed88dbda	97.176	5	MhtTher4	1432bp	Methanothermobacter thermophilus	0.0012	0	0	0.0071	0	0
fb623e15dfe17c129a41759c9d9e05f4	91.589	5	MhtTher4	1432bp	Methanothermobacter thermophilus	0.0012	0	0	0	0.0017	0
72998dcee43cd0cd95f7523877a8ddc3	91.803	1	MhtMarb2	1482bp	Methanothermobacter marburgensis	0.0011	0	0	0.0065	0	0
72998dcee43cd0cd95f7523877a8ddc3	91.803	2	MhtWolfe	1446bp	Methanothermobacter wolfeii	0.0011	0	0	0.0065	0	0
72998dcee43cd0cd95f7523877a8ddc3	91.803	3	MhtTher2	1265bp	Methanothermobacter thermautotrophicus	0.0011	0	0	0.0065	0	0
72998dcee43cd0cd95f7523877a8ddc3	91.803	4	MhtDeflu	1445bp	Methanothermobacter defluvii	0.0011	0	0	0.0065	0	0
72998dcee43cd0cd95f7523877a8ddc3	91.803	5	MhtTher4	1432bp	Methanothermobacter thermophilus	0.0011	0	0	0.0065	0	0
49f15f210d13333e7ff3f8a4a9afdfb8	89.882	1	MhtMarb2	1482bp	Methanothermobacter marburgensis	0.0008	0	0	0	0.0012	0
49f15f210d13333e7ff3f8a4a9afdfb8	89.882	2	MhtWolfe	1446bp	Methanothermobacter wolfeii	0.0008	0	0	0	0.0012	0
49f15f210d13333e7ff3f8a4a9afdfb8	89.882	3	MhtTher2	1265bp	Methanothermobacter thermautotrophicus	0.0008	0	0	0	0.0012	0
49f15f210d13333e7ff3f8a4a9afdfb8	89.882	4	MhtDeflu	1445bp	Methanothermobacter defluvii	0.0008	0	0	0	0.0012	0
49f15f210d13333e7ff3f8a4a9afdfb8	89.882	5	MhtTher4	1432bp	Methanothermobacter thermophilus	0.0008	0	0	0	0.0012	0
2677e3feb7182617d8c80d9e45578242	92	1	MhtMarb2	1482bp	Methanothermobacter marburgensis	0.0007	0	0	0	0.0009	0
2f8f169b66c76fbb283ab01d463e4694	92.308	1	MhtMarb2	1482bp	Methanothermobacter marburgensis	0.0007	0	0	0.004	0	0
8247ba103fee8bad1706d0de01000dfc	90.824	1	MhtMarb2	1482bp	Methanothermobacter marburgensis	0.0007	0	0	0	0.001	0
c8edd31eaad9aeb9312d226a4d21729f	90.3	1	MhtMarb2	1482bp	Methanothermobacter marburgensis	0.0007	0	0	0.0038	0	0
2677e3feb7182617d8c80d9e45578242	91.529	2	MhtWolfe	1446bp	Methanothermobacter wolfeii	0.0007	0	0	0	0.0009	0
2f8f169b66c76fbb283ab01d463e4694	91.841	2	MhtWolfe	1446bp	Methanothermobacter wolfeii	0.0007	0	0	0.004	0	0
8247ba103fee8bad1706d0de01000dfc	90.353	2	MhtWolfe	1446bp	Methanothermobacter wolfeii	0.0007	0	0	0	0.001	0
c8edd31eaad9aeb9312d226a4d21729f	89.838	2	MhtWolfe	1446bp	Methanothermobacter wolfeii	0.0007	0	0	0.0038	0	0
2677e3feb7182617d8c80d9e45578242	91.529	3	MhtTher2	1265bp	Methanothermobacter thermautotrophicus	0.0007	0	0	0	0.0009	0
2f8f169b66c76fbb283ab01d463e4694	91.841	3	MhtTher2	1265bp	Methanothermobacter thermautotrophicus	0.0007	0	0	0.004	0	0
8247ba103fee8bad1706d0de01000dfc	90.353	3	MhtTher2	1265bp	Methanothermobacter thermautotrophicus	0.0007	0	0	0	0.001	0
c8edd31eaad9aeb9312d226a4d21729f	89.838	3	MhtTher2	1265bp	Methanothermobacter thermautotrophicus	0.0007	0	0	0.0038	0	0
2677e3feb7182617d8c80d9e45578242	91.529	4	MhtDeflu	1445bp	Methanothermobacter defluvii	0.0007	0	0	0	0.0009	0
2f8f169b66c76fbb283ab01d463e4694	91.841	4	MhtDeflu	1445bp	Methanothermobacter defluvii	0.0007	0	0	0.004	0	0
8247ba103fee8bad1706d0de01000dfc	90.353	4	MhtDeflu	1445bp	Methanothermobacter defluvii	0.0007	0	0	0	0.001	0
c8edd31eaad9aeb9312d226a4d21729f	89.838	4	MhtDeflu	1445bp	Methanothermobacter defluvii	0.0007	0	0	0.0038	0	0
2677e3feb7182617d8c80d9e45578242	91.529	5	MhtTher4	1432bp	Methanothermobacter thermophilus	0.0007	0	0	0	0.0009	0
2f8f169b66c76fbb283ab01d463e4694	91.841	5	MhtTher4	1432bp	Methanothermobacter thermophilus	0.0007	0	0	0.004	0	0
8247ba103fee8bad1706d0de01000dfc	90.353	5	MhtTher4	1432bp	Methanothermobacter thermophilus	0.0007	0	0	0	0.001	0
c8edd31eaad9aeb9312d226a4d21729f	89.838	5	MhtTher4	1432bp	Methanothermobacter thermophilus	0.0007	0	0	0.0038	0	0
065aa600f85d38fa5fbb39aaaa096ff2	98.824	1	MhtMarb2	1482bp	Methanothermobacter marburgensis	0.0003	0	0	0	0.0004	0
73c16f2a05ba87177cdec602099114d0	91.315	1	MhtMarb2	1482bp	Methanothermobacter marburgensis	0.0003	0	0	0.002	0	0
065aa600f85d38fa5fbb39aaaa096ff2	98.824	2	MhtWolfe	1446bp	Methanothermobacter wolfeii	0.0003	0	0	0	0.0004	0
73c16f2a05ba87177cdec602099114d0	91.315	2	MhtWolfe	1446bp	Methanothermobacter wolfeii	0.0003	0	0	0.002	0	0
065aa600f85d38fa5fbb39aaaa096ff2	98.824	3	MhtTher2	1265bp	Methanothermobacter thermautotrophicus	0.0003	0	0	0	0.0004	0
73c16f2a05ba87177cdec602099114d0	91.315	3	MhtTher2	1265bp	Methanothermobacter thermautotrophicus	0.0003	0	0	0.002	0	0
065aa600f85d38fa5fbb39aaaa096ff2	98.824	4	MhtDeflu	1445bp	Methanothermobacter defluvii	0.0003	0	0	0	0.0004	0
73c16f2a05ba87177cdec602099114d0	91.315	4	MhtDeflu	1445bp	Methanothermobacter defluvii	0.0003	0	0	0.002	0	0
065aa600f85d38fa5fbb39aaaa096ff2	98.824	5	MhtTher4	1432bp	Methanothermobacter thermophilus	0.0003	0	0	0	0.0004	0
73c16f2a05ba87177cdec602099114d0	91.315	5	MhtTher4	1432bp	Methanothermobacter thermophilus	0.0003	0	0	0.002	0	0

## Sheet: S7
Class	Order	Family	Genus	Species	Body temperature (C)	Dataset
Aves	Anseriformes	Anatidae	Anas	Anas platyrhynchos	39.5	Teare2002
Aves	Anseriformes	Anatidae	Anser	Anser anser	41	McNab1966
Aves	Anseriformes	Anatidae	Cygnus	Cygnus olor	38.6	Teare2002
Aves	Ciconiiformes	Ardeidae	Ardea	Ardea cinerea	40.5	Prinzinger1990
Aves	Falconiformes	Accipitridae	Circus	Circus aeruginosus	40	Prinzinger1990
Aves	Falconiformes	Accipitridae	Haliaeetus	Haliaeetus albicilla	40	Prinzinger1990
Aves	Falconiformes	Falconidae	Falco	Falco tinnunculus	40	Prinzinger1990
Aves	Galliformes	Phasianidae	Gallus	Gallus gallus	41.5	Clarke2014
Aves	Galliformes	Phasianidae	Lagopus	Lagopus muta	42.3	Clarke2014
Aves	Galliformes	Phasianidae	Meleagris	Meleagris gallopavo	40.5	Teare2002
Aves	Galliformes	Phasianidae	Phasianus	Phasianus colchicus	41.9	Clarke2014
Aves	Passeriformes	Corvidae	Corvus	Corvus corone	41.6	Prinzinger1990
Aves	Passeriformes	Corvidae	Corvus	Corvus frugilegus	41.6	Prinzinger1990
Aves	Passeriformes	Fringillidae	Carduelis	Carduelis chloris	41.6	Prinzinger1990
Aves	Passeriformes	Paridae	Parus	Parus major	41.6	Prinzinger1990
Aves	Passeriformes	Turdidae	Turdus	Turdus merula	41.6	Prinzinger1990
Aves	Piciformes	Picidae	Dendrocopos	Dendrocopos major	41.8	Prinzinger1990
Aves	Strigiformes	Strigidae	Asio	Asio otus	40.1	Clarke2014
Aves	Strigiformes	Strigidae	Strix	Strix aluco	40.2	Prinzinger1990
Aves	Strigiformes	Strigidae	Strix	Strix uralensis	40.2	Prinzinger1990
Aves	Struthioniformes	Dromaiidae	Dromaius	Dromaius novaehollandiae	38.5	Teare2002
Mammalia	Artiodactyla	Bovidae	Aepyceros	Aepyceros melampus	39.3	Teare2002
Mammalia	Artiodactyla	Bovidae	Bos	Bos frontalis	38.1	Teare2002
Mammalia	Artiodactyla	Bovidae	Bos	Bos taurus	37.6	Teare2002
Mammalia	Artiodactyla	Bovidae	Capra	Capra hircus	38.3	Teare2002
Mammalia	Artiodactyla	Bovidae	Capra	Capra ibex	40.2	Teare2002
Mammalia	Artiodactyla	Bovidae	Connochaetes	Connochaetes taurinus	38	Teare2002
Mammalia	Artiodactyla	Bovidae	Gazella	Gazella subgutturosa	39.7	Teare2002
Mammalia	Artiodactyla	Bovidae	Ovis	Ovis aries	39.2	Teare2002
Mammalia	Artiodactyla	Bovidae	Rupicapra	Rupicapra rupicapra	40	Teare2002
Mammalia	Artiodactyla	Bovidae	Syncerus	Syncerus caffer	39.3	Teare2002
Mammalia	Artiodactyla	Camelidae	Camelus	Camelus bactrianus	37.4	Teare2002
Mammalia	Artiodactyla	Camelidae	Camelus	Camelus dromedarius	37.5	Teare2002
Mammalia	Artiodactyla	Cervidae	Capreolus	Capreolus capreolus	40.4	Teare2002
Mammalia	Artiodactyla	Cervidae	Cervus	Cervus elaphus	38.6	Teare2002
Mammalia	Artiodactyla	Cervidae	Dama	Dama dama	39.6	Teare2002
Mammalia	Artiodactyla	Cervidae	Odocoileus	Odocoileus virginianus	38.7	Teare2002
Mammalia	Artiodactyla	Giraffidae	Giraffa	Giraffa camelopardalis	37.7	Teare2002
Mammalia	Artiodactyla	Hippopotamidae	Hippopotamus	Hippopotamus amphibius	35.4	Clarke2014
Mammalia	Artiodactyla	Suidae	Sus	Sus scrofa	36.6	Teare2002
Mammalia	Carnivora	Canidae	Canis	Canis lupus	39	Teare2002
Mammalia	Carnivora	Canidae	Vulpes	Vulpes vulpes	37.7	Teare2002
Mammalia	Carnivora	Felidae	Lynx	Lynx lynx	39	Teare2002
Mammalia	Carnivora	Felidae	Panthera	Panthera pardus	38.5	Teare2002
Mammalia	Carnivora	Mustelidae	Lutra	Lutra lutra	38.1	Clarke2010
Mammalia	Carnivora	Procyonidae	Potos	Potos flavus	36.6	Teare2002
Mammalia	Carnivora	Procyonidae	Procyon	Procyon lotor	38.1	Teare2002
Mammalia	Diprotodontia	Macropodidae	Macropus	Macropus fuliginosus	36.5	Teare2002
Mammalia	Diprotodontia	Macropodidae	Macropus	Macropus giganteus	35.3	Teare2002
Mammalia	Diprotodontia	Phalangeridae	Trichosurus	Trichosurus vulpecula	36	Clarke2014
Mammalia	Diprotodontia	Phascolarctidae	Phascolarctos	Phascolarctos cinereus	35.2	Teare2002
Mammalia	Insectivora	Erinaceidae	Erinaceus	Erinaceus europaeus	35.6	Clarke2014
Mammalia	Lagomorpha	Leporidae	Oryctolagus	Oryctolagus cuniculus	38.4	Teare2002
Mammalia	Monotremata	Tachyglossidae	Tachyglossus	Tachyglossus aculeatus	30.7	Clarke2014
Mammalia	Perissodactyla	Equidae	Equus	Equus caballus	38.5	Teare2002
Mammalia	Perissodactyla	Equidae	Equus	Equus hemionus	38.7	Teare2002
Mammalia	Perissodactyla	Rhinocerotidae	Ceratotherium	Ceratotherium simum	36.9	Teare2002
Mammalia	Perissodactyla	Rhinocerotidae	Rhinoceros	Rhinoceros unicornis	37.8	Teare2002
Mammalia	Pilosa	Bradypodidae	Bradypus	Bradypus variegatus	33	Clarke2014
Mammalia	Pilosa	Megalonychidae	Choloepus	Choloepus didactylus	33.7	Teare2002
Mammalia	Pilosa	Myrmecophagidae	Tamandua	Tamandua mexicana	32	Clarke2014
Mammalia	Primates	Cercopithecidae	Papio	Papio ursinus	37	Sieg2009
Mammalia	Primates	Cercopithecidae	Pygathrix	Pygathrix nemaeus	38.2	Teare2002
Mammalia	Primates	Galagidae	Otolemur	Otolemur crassicaudatus	37.2	Teare2002
Mammalia	Primates	Hominidae	Gorilla	Gorilla gorilla	37	Teare2002
Mammalia	Primates	Lorisidae	Nycticebus	Nycticebus pygmaeus	34.8	Teare2002
Mammalia	Proboscidea	Elephantidae	Loxodonta	Loxodonta africana	39	Teare2002
Mammalia	Rodentia	Cricetidae	Cricetus	Cricetus cricetus	39.5	Clarke2010
Mammalia	Rodentia	Gliridae	Eliomys	Eliomys quercinus	38.2	Clarke2014
Mammalia	Rodentia	Gliridae	Glis	Glis glis	37.7	Clarke2010
Mammalia	Rodentia	Heteromyidae	Heteromys	Heteromys desmarestianus	33.8	Clarke2014
Mammalia	Rodentia	Sciuridae	Marmota	Marmota marmota	36.7	Riek2013
Mammalia	Rodentia	Sciuridae	Spermophilus	Spermophilus citellus	37.5	Clarke2014
Mammalia	Scandentia	Tupaiidae	Tupaia	Tupaia belangeri	37.4	Sieg2009

## Sheet: S8
Species	Study	Mean CH4 (g/d)
Bufo bufo	Hackstein_1996	0.2
Cervus elaphus	Clauss_2020	38.67
Ovis aries	Clauss_2020	21.66
Sus scrofa	Hackstein_1996	36
Canis lupus	Hackstein_1996	0.3
Equus caballus	Clauss_2020	50.08
Equus hemionus	Hackstein_1996	30
Marmota marmota	Hackstein_1996	142
Capra ibex	Hackstein_1996	144.5
Capra hircus	Clauss_2020	15.79
Bos taurus	Clauss_2020	186.55
Tupaia belangeri	Hackstein_1996	0
Glis glis	Hackstein_1996	0.5
Anser anser	Hackstein_1996	79
Oryctolagus cuniculus	Clauss_2020	0.68
Nycticebus pygmaeus	Hackstein_1996	11
Pygathrix nemaeus	Hackstein_1996	219
Macropus fuliginosus	Clauss_2020	2.18
Macropus eugenii	Clauss_2020	0.69
Phascolarctos cinereus	Hackstein_1996	6
Tachyglossus aculeatus	Hackstein_1996	44
Trichosurus vulpecula	Hackstein_1996	95
Gallus gallus	Hackstein_1996	102
Meleagris gallopavo	Hackstein_1996	142
Anas platyrhynchos	Hackstein_1996	70
Gorilla gorilla	Hackstein_1996	195
Rhinoceros unicornis	Hackstein_1996	8
Potos flavus	Hackstein_1996	0.4
Procyon lotor	Hackstein_1996	0.3
Odocoileus virginianus	Clauss_2020	24.61
Loxodonta africana	Hackstein_1996	41
Choloepus didactylus	Hackstein_1996	290
Dromaius novaehollandiae	Hackstein_1996	0.7
Camelus bactrianus	Clauss_2020	106.44
Giraffa camelopardalis	Hackstein_1996	41
Connochaetes taurinus	Hackstein_1996	14

## Sheet: S9
Taxon X						Taxon Y
Domain	Phylum	Class	Order	Family	Genus	Domain	Phylum	Class	Order	Family	Genus	sign	edges_norm
Archaea	Euryarchaeota	Methanobacteria	Methanobacteriales	Methanothermobacteraceae	Methanothermobacter	Bacteria	Firmicutes	Bacilli	Bacillales	unclassified	unclassified	-1	0.071
Archaea	Euryarchaeota	Methanobacteria	Methanobacteriales	Methanothermobacteraceae	Methanothermobacter	Bacteria	Proteobacteria	Deltaproteobacteria	Desulfovibrionales	Desulfovibrionaceae	Desulfovibrio	-1	0.067
Archaea	Euryarchaeota	Methanobacteria	Methanobacteriales	Methanothermobacteraceae	Methanothermobacter	Bacteria	Firmicutes	Bacilli	Bacillales	Planococcaceae	Lysinibacillus	-1	0.067
Archaea	Euryarchaeota	Methanobacteria	Methanobacteriales	Methanothermobacteraceae	Methanothermobacter	Bacteria	Firmicutes	Clostridia	Clostridiales	Family XIII	uncultured	-1	0.062
Archaea	Euryarchaeota	Methanobacteria	Methanobacteriales	Methanothermobacteraceae	Methanothermobacter	Bacteria	Firmicutes	Bacilli	Bacillales	Planococcaceae	Incertae Sedis	-1	0.062
Archaea	Euryarchaeota	Methanobacteria	Methanobacteriales	Methanothermobacteraceae	Methanothermobacter	Bacteria	Firmicutes	Bacilli	Bacillales	Planococcaceae	Solibacillus	-1	0.062
Archaea	Euryarchaeota	Methanobacteria	Methanobacteriales	Methanothermobacteraceae	Methanothermobacter	Bacteria	Firmicutes	Clostridia	Clostridiales	Ruminococcaceae	Oscillospira	-1	0.062
Archaea	Euryarchaeota	Methanobacteria	Methanobacteriales	Methanothermobacteraceae	Methanothermobacter	Bacteria	Firmicutes	Clostridia	Clostridiales	Lachnospiraceae	Pseudobutyrivibrio	-1	0.062
Archaea	Euryarchaeota	Methanobacteria	Methanobacteriales	Methanothermobacteraceae	Methanothermobacter	Bacteria	Bacteroidetes	Bacteroidia	Bacteroidales	Prevotellaceae	uncultured	-1	0.059
Archaea	Euryarchaeota	Methanobacteria	Methanobacteriales	Methanothermobacteraceae	Methanothermobacter	Bacteria	Firmicutes	Clostridia	Clostridiales	Peptostreptococcaceae	unclassified	-1	0.05
Archaea	Euryarchaeota	Methanobacteria	Methanobacteriales	Methanothermobacteraceae	Methanothermobacter	Bacteria	Firmicutes	Clostridia	Clostridiales	Ruminococcaceae	Incertae Sedis	-1	0.048
Archaea	Euryarchaeota	Methanobacteria	Methanobacteriales	Methanothermobacteraceae	Methanothermobacter	Bacteria	Bacteroidetes	Bacteroidia	Bacteroidales	Rikenellaceae	Alistipes	-1	0.031
Archaea	Euryarchaeota	Methanobacteria	Methanobacteriales	Methanothermobacteraceae	Methanothermobacter	Bacteria	Firmicutes	Clostridia	Clostridiales	Christensenellaceae	uncultured	-1	0.023
Archaea	Euryarchaeota	Methanobacteria	Methanobacteriales	Methanobacteriaceae	Methanobrevibacter	Bacteria	Proteobacteria	Gammaproteobacteria	Enterobacteriales	Enterobacteriaceae	unclassified	-1	0.01
Archaea	Euryarchaeota	Methanobacteria	Methanobacteriales	Methanobacteriaceae	Methanobrevibacter	Bacteria	Firmicutes	Bacilli	Lactobacillales	Enterococcaceae	Enterococcus	-1	0.01
Archaea	Euryarchaeota	Methanobacteria	Methanobacteriales	Methanothermobacteraceae	Methanothermobacter	Bacteria	Firmicutes	Clostridia	Clostridiales	Ruminococcaceae	uncultured	-1	0.007
Archaea	Euryarchaeota	Methanomicrobia	unclassified	unclassified	unclassified	Bacteria	Proteobacteria	Gammaproteobacteria	Enterobacteriales	Enterobacteriaceae	Citrobacter	1	0.333
Archaea	Thaumarchaeota	Nitrososphaeria	Nitrososphaerales	Nitrososphaeraceae	uncultured thaumarchaeote	Bacteria	Firmicutes	Bacilli	Lactobacillales	Enterococcaceae	Enterococcus	1	0.333
Archaea	Euryarchaeota	Methanomicrobia	unclassified	unclassified	unclassified	Bacteria	Proteobacteria	Gammaproteobacteria	Enterobacteriales	Enterobacteriaceae	Escherichia-Shigella	1	0.25
Archaea	Thaumarchaeota	Nitrososphaeria	Nitrososphaerales	Nitrososphaeraceae	Candidatus Nitrososphaera	Bacteria	Proteobacteria	Gammaproteobacteria	Enterobacteriales	Enterobacteriaceae	Citrobacter	1	0.25
Archaea	Euryarchaeota	Methanomicrobia	unclassified	unclassified	unclassified	Bacteria	Proteobacteria	Gammaproteobacteria	Enterobacteriales	Enterobacteriaceae	unclassified	1	0.25
Archaea	Thaumarchaeota	Nitrososphaeria	Nitrososphaerales	Nitrososphaeraceae	Candidatus Nitrososphaera	Bacteria	Firmicutes	Erysipelotrichia	Erysipelotrichales	Erysipelotrichaceae	Turicibacter	1	0.25
Archaea	Thaumarchaeota	Nitrososphaeria	Nitrososphaerales	Nitrososphaeraceae	Candidatus Nitrososphaera	Bacteria	Proteobacteria	Gammaproteobacteria	Enterobacteriales	Enterobacteriaceae	unclassified	1	0.2
Archaea	Thaumarchaeota	Nitrososphaeria	Nitrososphaerales	Nitrososphaeraceae	Candidatus Nitrososphaera	Bacteria	Firmicutes	Bacilli	Lactobacillales	Enterococcaceae	Enterococcus	1	0.2
Archaea	Thaumarchaeota	Nitrososphaeria	Nitrososphaerales	Nitrososphaeraceae	Candidatus Nitrososphaera	Bacteria	Firmicutes	Clostridia	Clostridiales	Peptostreptococcaceae	Incertae Sedis	1	0.2
Archaea	Euryarchaeota	Methanobacteria	Methanobacteriales	Methanobacteriaceae	Methanobacterium	Bacteria	Proteobacteria	Gammaproteobacteria	Enterobacteriales	Enterobacteriaceae	Citrobacter	1	0.167
Archaea	Euryarchaeota	Methanobacteria	Methanobacteriales	Methanobacteriaceae	unclassified	Bacteria	Firmicutes	Clostridia	Clostridiales	Family XIII	Mogibacterium	1	0.167
Archaea	Euryarchaeota	Methanobacteria	Methanobacteriales	Methanobacteriaceae	unclassified	Bacteria	Firmicutes	Erysipelotrichia	Erysipelotrichales	Erysipelotrichaceae	Incertae Sedis	1	0.167
Archaea	Euryarchaeota	Methanobacteria	Methanobacteriales	Methanobacteriaceae	unclassified	Bacteria	Firmicutes	Bacilli	Bacillales	Planococcaceae	unclassified	1	0.167
Archaea	Euryarchaeota	Methanobacteria	Methanobacteriales	Methanobacteriaceae	unclassified	Bacteria	Firmicutes	Bacilli	Bacillales	unclassified	unclassified	1	0.167
Archaea	Thaumarchaeota	Nitrososphaeria	Nitrososphaerales	Nitrososphaeraceae	unidentified archaeon SCA1154	Bacteria	Proteobacteria	Gammaproteobacteria	Pseudomonadales	Moraxellaceae	Acinetobacter	1	0.143
Archaea	Euryarchaeota	Methanobacteria	Methanobacteriales	Methanobacteriaceae	unclassified	Bacteria	Proteobacteria	Deltaproteobacteria	Desulfovibrionales	Desulfovibrionaceae	Desulfovibrio	1	0.143
Archaea	Euryarchaeota	Methanobacteria	Methanobacteriales	Methanobacteriaceae	unclassified	Bacteria	Firmicutes	Negativicutes	Selenomonadales	Acidaminococcaceae	Phascolarctobacterium	1	0.143
Archaea	Euryarchaeota	Methanobacteria	Methanobacteriales	Methanobacteriaceae	unclassified	Bacteria	Firmicutes	Erysipelotrichia	Erysipelotrichales	Erysipelotrichaceae	unclassified	1	0.143
Archaea	Euryarchaeota	Methanobacteria	Methanobacteriales	Methanobacteriaceae	unclassified	Bacteria	Firmicutes	Bacilli	Bacillales	Planococcaceae	Incertae Sedis	1	0.125
Archaea	Euryarchaeota	Methanobacteria	Methanobacteriales	Methanobacteriaceae	unclassified	Bacteria	Firmicutes	Bacilli	Bacillales	Planococcaceae	Solibacillus	1	0.125
Archaea	Euryarchaeota	Methanobacteria	Methanobacteriales	Methanobacteriaceae	unclassified	Bacteria	Firmicutes	Clostridia	Clostridiales	Lachnospiraceae	Pseudobutyrivibrio	1	0.125
Archaea	Thaumarchaeota	Nitrososphaeria	Nitrososphaerales	Nitrososphaeraceae	Candidatus Nitrososphaera	Bacteria	Proteobacteria	Gammaproteobacteria	Pseudomonadales	Moraxellaceae	Acinetobacter	1	0.111
Archaea	Euryarchaeota	Methanobacteria	Methanobacteriales	Methanobacteriaceae	unclassified	Bacteria	Firmicutes	Clostridia	Clostridiales	Family XIII	Incertae Sedis	1	0.111
Archaea	Thaumarchaeota	Nitrososphaeria	Nitrososphaerales	Nitrososphaeraceae	Candidatus Nitrososphaera	Bacteria	Firmicutes	Clostridia	Clostridiales	Clostridiaceae 1	Clostridium sensu stricto 1	1	0.111
Archaea	Euryarchaeota	Methanobacteria	Methanobacteriales	Methanobacteriaceae	unclassified	Bacteria	Firmicutes	Clostridia	Clostridiales	Lachnospiraceae	Dorea	1	0.111
Archaea	Thaumarchaeota	Nitrososphaeria	Nitrososphaerales	Nitrososphaeraceae	unclassified	Bacteria	Proteobacteria	Gammaproteobacteria	Enterobacteriales	Enterobacteriaceae	unclassified	1	0.1
Archaea	Thaumarchaeota	Nitrososphaeria	Nitrososphaerales	Nitrososphaeraceae	unclassified	Bacteria	Firmicutes	Bacilli	Lactobacillales	Enterococcaceae	Enterococcus	1	0.1
Archaea	Thaumarchaeota	Nitrososphaeria	Nitrososphaerales	Nitrososphaeraceae	Candidatus Nitrososphaera	Bacteria	Firmicutes	Clostridia	Clostridiales	Peptostreptococcaceae	unclassified	1	0.1
Archaea	Thaumarchaeota	Nitrososphaeria	Nitrososphaerales	Nitrososphaeraceae	unclassified	Bacteria	Firmicutes	Clostridia	Clostridiales	Peptostreptococcaceae	Incertae Sedis	1	0.1
Archaea	Euryarchaeota	Thermoplasmata	Methanomassiliicoccales	Methanomethylophilaceae	unclassified	Bacteria	Proteobacteria	Gammaproteobacteria	Enterobacteriales	Enterobacteriaceae	Citrobacter	1	0.091
Archaea	Euryarchaeota	Methanobacteria	Methanobacteriales	Methanobacteriaceae	Methanobacterium	Bacteria	Proteobacteria	Gammaproteobacteria	Pseudomonadales	Moraxellaceae	Acinetobacter	1	0.091
Archaea	Euryarchaeota	Thermoplasmata	Methanomassiliicoccales	Methanomethylophilaceae	unclassified	Bacteria	Firmicutes	Clostridia	Clostridiales	Family XIII	unclassified	1	0.091
Archaea	Euryarchaeota	Thermoplasmata	Methanomassiliicoccales	Methanomethylophilaceae	unclassified	Bacteria	Firmicutes	Clostridia	Clostridiales	Family XIII	Mogibacterium	1	0.091
Archaea	Euryarchaeota	Thermoplasmata	Methanomassiliicoccales	Methanomethylophilaceae	unclassified	Bacteria	Firmicutes	Bacilli	Bacillales	unclassified	unclassified	1	0.091
Archaea	Euryarchaeota	Thermoplasmata	Methanomassiliicoccales	Methanomethylophilaceae	unclassified	Bacteria	Firmicutes	Clostridia	Clostridiales	Ruminococcaceae	Anaerofilum	1	0.091
Archaea	Euryarchaeota	Thermoplasmata	Methanomassiliicoccales	Methanomethylophilaceae	unclassified	Bacteria	Firmicutes	Clostridia	Clostridiales	Lachnospiraceae	uncultured bacterium	1	0.091
Archaea	Euryarchaeota	Thermoplasmata	Methanomassiliicoccales	Methanomethylophilaceae	unclassified	Bacteria	Proteobacteria	Deltaproteobacteria	Desulfovibrionales	Desulfovibrionaceae	Desulfovibrio	1	0.083
Archaea	Euryarchaeota	Thermoplasmata	Methanomassiliicoccales	Methanomethylophilaceae	unclassified	Bacteria	Bacteroidetes	Bacteroidia	Bacteroidales	S24-7	uncultured bacterium	1	0.083
Archaea	Euryarchaeota	Thermoplasmata	Methanomassiliicoccales	Methanomethylophilaceae	unclassified	Bacteria	Bacteroidetes	Bacteroidia	Bacteroidales	Bacteroidales Incertae Sedis	Phocaeicola	1	0.083
Archaea	Euryarchaeota	Thermoplasmata	Methanomassiliicoccales	Methanomethylophilaceae	unclassified	Bacteria	Tenericutes	Mollicutes	NB1-n	uncultured bacterium		1	0.083
Archaea	Euryarchaeota	Thermoplasmata	Methanomassiliicoccales	Methanomethylophilaceae	unclassified	Bacteria	Firmicutes	Bacilli	Bacillales	Planococcaceae	Lysinibacillus	1	0.083
Archaea	Euryarchaeota	Thermoplasmata	Methanomassiliicoccales	Methanomethylophilaceae	unclassified	Bacteria	Firmicutes	Clostridia	Clostridiales	Lachnospiraceae	Roseburia	1	0.083
Archaea	Euryarchaeota	Thermoplasmata	Methanomassiliicoccales	Methanomethylophilaceae	unclassified	Bacteria	Firmicutes	Clostridia	Clostridiales	Family XIII	uncultured	1	0.077
Archaea	Euryarchaeota	Thermoplasmata	Methanomassiliicoccales	Methanomethylophilaceae	unclassified	Bacteria	Firmicutes	Bacilli	Bacillales	Planococcaceae	Incertae Sedis	1	0.077
Archaea	Euryarchaeota	Thermoplasmata	Methanomassiliicoccales	Methanomethylophilaceae	unclassified	Bacteria	Cyanobacteria	Melainabacteria	Gastranaerophilales	uncultured bacterium		1	0.077
Archaea	Euryarchaeota	Methanobacteria	Methanobacteriales	Methanobacteriaceae	unclassified	Bacteria	Firmicutes	Clostridia	Clostridiales	Ruminococcaceae	Incertae Sedis	1	0.077
Archaea	Euryarchaeota	Thermoplasmata	Methanomassiliicoccales	Methanomethylophilaceae	unclassified	Bacteria	Firmicutes	Clostridia	Clostridiales	Ruminococcaceae	Oscillospira	1	0.077
Archaea	Euryarchaeota	Thermoplasmata	Methanomassiliicoccales	Methanomethylophilaceae	unclassified	Bacteria	Firmicutes	Clostridia	Clostridiales	unclassified	unclassified	1	0.077
Archaea	Thaumarchaeota	Nitrososphaeria	Nitrososphaerales	Nitrososphaeraceae	unclassified	Bacteria	Proteobacteria	Gammaproteobacteria	Pseudomonadales	Moraxellaceae	Acinetobacter	1	0.071
Archaea	Euryarchaeota	Thermoplasmata	Methanomassiliicoccales	Methanomethylophilaceae	unclassified	Bacteria	Bacteroidetes	Bacteroidia	Bacteroidales	Prevotellaceae	uncultured	1	0.071
Archaea	Euryarchaeota	Thermoplasmata	Methanomassiliicoccales	Methanomethylophilaceae	unclassified	Bacteria	Tenericutes	Mollicutes	RF9	uncultured rumen bacterium		1	0.071
Archaea	Euryarchaeota	Methanobacteria	Methanobacteriales	Methanothermobacteraceae	Methanothermobacter	Bacteria	Firmicutes	Bacilli	Lactobacillales	Streptococcaceae	Streptococcus	1	0.071
Archaea	Thaumarchaeota	Nitrososphaeria	Nitrososphaerales	Nitrososphaeraceae	unclassified	Bacteria	Firmicutes	Clostridia	Clostridiales	Clostridiaceae 1	Clostridium sensu stricto 1	1	0.071
Archaea	Euryarchaeota	Thermoplasmata	Methanomassiliicoccales	Methanomethylophilaceae	uncultured	Bacteria	Lentisphaerae	Lentisphaeria	Victivallales	Victivallaceae	Victivallis	1	0.067
Archaea	Euryarchaeota	Thermoplasmata	Methanomassiliicoccales	Methanomethylophilaceae	uncultured	Bacteria	Verrucomicrobia	Verrucomicrobiae	Verrucomicrobiales	Verrucomicrobiaceae	Akkermansia	1	0.067
Archaea	Euryarchaeota	Methanobacteria	Methanobacteriales	Methanothermobacteraceae	Methanothermobacter	Bacteria	Proteobacteria	Betaproteobacteria	Burkholderiales	Burkholderiaceae	Ralstonia	1	0.067
Archaea	Euryarchaeota	Thermoplasmata	Methanomassiliicoccales	Methanomethylophilaceae	uncultured	Bacteria	Proteobacteria	Alphaproteobacteria	Rickettsiales	Rickettsiales Incertae Sedis	Candidatus Hepatincola	1	0.067
Archaea	Euryarchaeota	Thermoplasmata	Methanomassiliicoccales	Methanomethylophilaceae	uncultured	Bacteria	Firmicutes	Clostridia	Clostridiales	Family XIII	unclassified	1	0.067
Archaea	Euryarchaeota	Thermoplasmata	Methanomassiliicoccales	Methanomethylophilaceae	uncultured	Bacteria	Firmicutes	Clostridia	Clostridiales	Family XIII	Mogibacterium	1	0.067
Archaea	Euryarchaeota	Thermoplasmata	Methanomassiliicoccales	Methanomethylophilaceae	uncultured	Bacteria	Firmicutes	Bacilli	Bacillales	unclassified	unclassified	1	0.067
Archaea	Euryarchaeota	Thermoplasmata	Methanomassiliicoccales	Methanomethylophilaceae	uncultured	Bacteria	Firmicutes	Erysipelotrichia	Erysipelotrichales	Erysipelotrichaceae	Turicibacter	1	0.067
Archaea	Euryarchaeota	Methanobacteria	Methanobacteriales	Methanothermobacteraceae	Methanothermobacter	Bacteria	Firmicutes	Bacilli	Lactobacillales	Enterococcaceae	Enterococcus	1	0.067
Archaea	Euryarchaeota	Thermoplasmata	Methanomassiliicoccales	Methanomethylophilaceae	uncultured	Bacteria	Firmicutes	Clostridia	Clostridiales	Ruminococcaceae	Papillibacter	1	0.067
Archaea	Euryarchaeota	Thermoplasmata	Methanomassiliicoccales	Methanomethylophilaceae	uncultured	Bacteria	Firmicutes	Clostridia	Clostridiales	Lachnospiraceae	Anaerostipes	1	0.067
Archaea	Euryarchaeota	Thermoplasmata	Methanomassiliicoccales	Methanomethylophilaceae	uncultured	Bacteria	Firmicutes	Clostridia	Clostridiales	Lachnospiraceae	Marvinbryantia	1	0.067
Archaea	Euryarchaeota	Thermoplasmata	Methanomassiliicoccales	Methanomethylophilaceae	uncultured	Bacteria	Firmicutes	Clostridia	Clostridiales	Lachnospiraceae	Blautia	1	0.067
Archaea	Euryarchaeota	Thermoplasmata	Methanomassiliicoccales	Methanomethylophilaceae	unclassified	Bacteria	Proteobacteria	Gammaproteobacteria	Pseudomonadales	Moraxellaceae	Acinetobacter	1	0.062
Archaea	Euryarchaeota	Thermoplasmata	Methanomassiliicoccales	Methanomethylophilaceae	uncultured	Bacteria	Proteobacteria	Deltaproteobacteria	Desulfovibrionales	Desulfovibrionaceae	Desulfovibrio	1	0.062
Archaea	Euryarchaeota	Thermoplasmata	Methanomassiliicoccales	Methanomethylophilaceae	uncultured	Bacteria	Firmicutes	Negativicutes	Selenomonadales	Acidaminococcaceae	Phascolarctobacterium	1	0.062
Archaea	Euryarchaeota	Thermoplasmata	Methanomassiliicoccales	Methanomethylophilaceae	uncultured	Bacteria	Firmicutes	Clostridia	Clostridiales	Peptococcaceae	uncultured	1	0.062
Archaea	Euryarchaeota	Thermoplasmata	Methanomassiliicoccales	Methanomethylophilaceae	uncultured	Bacteria	Firmicutes	Erysipelotrichia	Erysipelotrichales	Erysipelotrichaceae	uncultured	1	0.062
Archaea	Euryarchaeota	Thermoplasmata	Methanomassiliicoccales	Methanomethylophilaceae	uncultured	Bacteria	Firmicutes	Erysipelotrichia	Erysipelotrichales	Erysipelotrichaceae	unclassified	1	0.062
Archaea	Euryarchaeota	Thermoplasmata	Methanomassiliicoccales	Methanomethylophilaceae	uncultured	Bacteria	Tenericutes	Mollicutes	NB1-n	uncultured bacterium		1	0.062
Archaea	Euryarchaeota	Thermoplasmata	Methanomassiliicoccales	Methanomethylophilaceae	uncultured	Bacteria	Firmicutes	Clostridia	Clostridiales	Defluviitaleaceae	unclassified	1	0.062
Archaea	Euryarchaeota	Thermoplasmata	Methanomassiliicoccales	Methanomethylophilaceae	uncultured	Bacteria	Firmicutes	Clostridia	Clostridiales	Christensenellaceae	Christensenella	1	0.062
Archaea	Euryarchaeota	Thermoplasmata	Methanomassiliicoccales	Methanomethylophilaceae	uncultured	Bacteria	Firmicutes	Clostridia	Clostridiales	Ruminococcaceae	Anaerotruncus	1	0.062
Archaea	Euryarchaeota	Thermoplasmata	Methanomassiliicoccales	Methanomethylophilaceae	unclassified	Bacteria	Firmicutes	Clostridia	Clostridiales	Ruminococcaceae	Intestinimonas	1	0.062
Archaea	Euryarchaeota	Thermoplasmata	Methanomassiliicoccales	Methanomethylophilaceae	unclassified	Bacteria	Firmicutes	Clostridia	Clostridiales	Ruminococcaceae	Flavonifractor	1	0.062
Archaea	Euryarchaeota	Thermoplasmata	Methanomassiliicoccales	Methanomethylophilaceae	Candidatus Methanomethylophilus	Bacteria	Firmicutes	Clostridia	Clostridiales	Lachnospiraceae	Pseudobutyrivibrio	1	0.062
Archaea	Euryarchaeota	Thermoplasmata	Methanomassiliicoccales	Methanomethylophilaceae	unclassified	Bacteria	Bacteroidetes	Bacteroidia	Bacteroidales	Rikenellaceae	RC9 gut group	1	0.059
Archaea	Euryarchaeota	Thermoplasmata	Methanomassiliicoccales	Methanomethylophilaceae	uncultured	Bacteria	Firmicutes	Clostridia	Clostridiales	Family XIII	uncultured	1	0.059
Archaea	Euryarchaeota	Thermoplasmata	Methanomassiliicoccales	Methanomethylophilaceae	unclassified	Bacteria	Tenericutes	Mollicutes	RF9	uncultured bacterium		1	0.059
Archaea	Euryarchaeota	Thermoplasmata	Methanomassiliicoccales	Methanomethylophilaceae	uncultured	Bacteria	Firmicutes	Bacilli	Bacillales	Planococcaceae	Incertae Sedis	1	0.059
Archaea	Euryarchaeota	Thermoplasmata	Methanomassiliicoccales	Methanomethylophilaceae	uncultured	Bacteria	Cyanobacteria	Melainabacteria	Gastranaerophilales	uncultured bacterium		1	0.059
Archaea	Euryarchaeota	Thermoplasmata	Methanomassiliicoccales	Methanomethylophilaceae	unclassified	Bacteria	Firmicutes	Clostridia	Clostridiales	Peptostreptococcaceae	unclassified	1	0.059
Archaea	Euryarchaeota	Thermoplasmata	Methanomassiliicoccales	Methanomethylophilaceae	uncultured	Bacteria	Firmicutes	Clostridia	Clostridiales	Ruminococcaceae	Oscillospira	1	0.059
Archaea	Euryarchaeota	Thermoplasmata	Methanomassiliicoccales	Methanomethylophilaceae	uncultured	Bacteria	Firmicutes	Clostridia	Clostridiales	unclassified	unclassified	1	0.059
Archaea	Euryarchaeota	Thermoplasmata	Methanomassiliicoccales	Methanomethylophilaceae	uncultured	Bacteria	Firmicutes	Clostridia	Clostridiales	Lachnospiraceae	Pseudobutyrivibrio	1	0.059
Archaea	Euryarchaeota	Thermoplasmata	Methanomassiliicoccales	Methanomethylophilaceae	uncultured	Bacteria	Bacteroidetes	Bacteroidia	Bacteroidales	Prevotellaceae	uncultured	1	0.056
Archaea	Euryarchaeota	Thermoplasmata	Methanomassiliicoccales	Methanomethylophilaceae	unclassified	Bacteria	Firmicutes	Clostridia	Clostridiales	Ruminococcaceae	Ruminococcus	1	0.056
Archaea	Euryarchaeota	Thermoplasmata	Methanomassiliicoccales	Methanomethylophilaceae	unclassified	Bacteria	Firmicutes	Clostridia	Clostridiales	Ruminococcaceae	Incertae Sedis	1	0.056
Archaea	Euryarchaeota	Thermoplasmata	Methanomassiliicoccales	Methanomethylophilaceae	unclassified	Bacteria	Firmicutes	Clostridia	Clostridiales	Ruminococcaceae	Oscillibacter	1	0.056
Archaea	Euryarchaeota	Thermoplasmata	Methanomassiliicoccales	Methanomethylophilaceae	uncultured	Bacteria	Firmicutes	Clostridia	Clostridiales	Lachnospiraceae	Dorea	1	0.056
Archaea	Euryarchaeota	Thermoplasmata	Methanomassiliicoccales	Methanomethylophilaceae	uncultured	Bacteria	Firmicutes	Clostridia	Clostridiales	Defluviitaleaceae	uncultured	1	0.053
Archaea	Euryarchaeota	Methanobacteria	Methanobacteriales	Methanothermobacteraceae	Methanothermobacter	Bacteria	Firmicutes	Clostridia	Clostridiales	Clostridiaceae 1	Clostridium sensu stricto 1	1	0.053
Archaea	Euryarchaeota	Thermoplasmata	Methanomassiliicoccales	Methanomethylophilaceae	uncultured	Bacteria	Firmicutes	Clostridia	Clostridiales	Ruminococcaceae	Intestinimonas	1	0.05
Archaea	Euryarchaeota	Thermoplasmata	Methanomassiliicoccales	Methanomethylophilaceae	uncultured	Bacteria	Firmicutes	Clostridia	Clostridiales	Ruminococcaceae	Flavonifractor	1	0.05
Archaea	Euryarchaeota	Thermoplasmata	Methanomassiliicoccales	Methanomethylophilaceae	uncultured	Bacteria	Firmicutes	Clostridia	Clostridiales	Lachnospiraceae	Coprococcus	1	0.05
Archaea	Euryarchaeota	Thermoplasmata	Methanomassiliicoccales	Methanomethylophilaceae	uncultured	Bacteria	Bacteroidetes	Bacteroidia	Bacteroidales	Rikenellaceae	RC9 gut group	1	0.048
Archaea	Euryarchaeota	Thermoplasmata	Methanomassiliicoccales	Methanomethylophilaceae	uncultured	Bacteria	Tenericutes	Mollicutes	RF9	uncultured bacterium		1	0.048
Archaea	Euryarchaeota	Thermoplasmata	Methanomassiliicoccales	Methanomethylophilaceae	uncultured	Bacteria	Firmicutes	Clostridia	Clostridiales	Peptostreptococcaceae	unclassified	1	0.048
Archaea	Euryarchaeota	Methanobacteria	Methanobacteriales	Methanobacteriaceae	unclassified	Bacteria	Bacteroidetes	Bacteroidia	Bacteroidales	Bacteroidaceae	Bacteroides	1	0.045
Archaea	Euryarchaeota	Thermoplasmata	Methanomassiliicoccales	Methanomethylophilaceae	uncultured	Bacteria	Firmicutes	Clostridia	Clostridiales	Ruminococcaceae	Ruminococcus	1	0.045
Archaea	Euryarchaeota	Thermoplasmata	Methanomassiliicoccales	Methanomethylophilaceae	uncultured	Bacteria	Firmicutes	Clostridia	Clostridiales	Ruminococcaceae	Incertae Sedis	1	0.045
Archaea	Euryarchaeota	Thermoplasmata	Methanomassiliicoccales	Methanomethylophilaceae	uncultured	Bacteria	Firmicutes	Clostridia	Clostridiales	Ruminococcaceae	Oscillibacter	1	0.045
Archaea	Euryarchaeota	Thermoplasmata	Methanomassiliicoccales	Methanomethylophilaceae	unclassified	Bacteria	Firmicutes	Clostridia	Clostridiales	Ruminococcaceae	unclassified	1	0.043
Archaea	Euryarchaeota	Methanobacteria	Methanobacteriales	Methanobacteriaceae	unclassified	Bacteria	Bacteroidetes	Bacteroidia	Bacteroidales	Rikenellaceae	Alistipes	1	0.042
Archaea	Euryarchaeota	Thermoplasmata	Methanomassiliicoccales	Methanomethylophilaceae	unclassified	Bacteria	Bacteroidetes	Bacteroidia	Bacteroidales	Bacteroidaceae	Bacteroides	1	0.037
Archaea	Euryarchaeota	Thermoplasmata	Methanomassiliicoccales	Methanomethylophilaceae	uncultured	Bacteria	Firmicutes	Clostridia	Clostridiales	Ruminococcaceae	unclassified	1	0.037
Archaea	Euryarchaeota	Thermoplasmata	Methanomassiliicoccales	Methanomethylophilaceae	unclassified	Bacteria	Bacteroidetes	Bacteroidia	Bacteroidales	Rikenellaceae	Alistipes	1	0.034
Archaea	Euryarchaeota	Thermoplasmata	Methanomassiliicoccales	Methanomethylophilaceae	uncultured	Bacteria	Bacteroidetes	Bacteroidia	Bacteroidales	Bacteroidaceae	Bacteroides	1	0.032
Archaea	Euryarchaeota	Thermoplasmata	Methanomassiliicoccales	Methanomethylophilaceae	unclassified	Bacteria	Firmicutes	Clostridia	Clostridiales	Lachnospiraceae	unclassified	1	0.031
Archaea	Euryarchaeota	Thermoplasmata	Methanomassiliicoccales	Methanomethylophilaceae	uncultured	Bacteria	Bacteroidetes	Bacteroidia	Bacteroidales	Rikenellaceae	Alistipes	1	0.03
Archaea	Euryarchaeota	Methanobacteria	Methanobacteriales	Methanobacteriaceae	unclassified	Bacteria	Firmicutes	Clostridia	Clostridiales	Christensenellaceae	uncultured	1	0.028
Archaea	Euryarchaeota	Thermoplasmata	Methanomassiliicoccales	Methanomethylophilaceae	uncultured	Bacteria	Firmicutes	Clostridia	Clostridiales	Lachnospiraceae	unclassified	1	0.028
Archaea	Euryarchaeota	Thermoplasmata	Methanomassiliicoccales	Methanomethylophilaceae	unclassified	Bacteria	Firmicutes	Clostridia	Clostridiales	Christensenellaceae	uncultured	1	0.024
Archaea	Euryarchaeota	Methanobacteria	Methanobacteriales	Methanobacteriaceae	Methanosphaera	Bacteria	Lentisphaerae	Lentisphaeria	Victivallales	Victivallaceae	Victivallis	1	0.023
Archaea	Euryarchaeota	Methanobacteria	Methanobacteriales	Methanobacteriaceae	Methanosphaera	Bacteria	Verrucomicrobia	Verrucomicrobiae	Verrucomicrobiales	Verrucomicrobiaceae	Akkermansia	1	0.023
Archaea	Euryarchaeota	Methanobacteria	Methanobacteriales	Methanobacteriaceae	Methanosphaera	Bacteria	Proteobacteria	Deltaproteobacteria	Desulfovibrionales	Desulfovibrionaceae	Desulfovibrio	1	0.023
Archaea	Euryarchaeota	Methanobacteria	Methanobacteriales	Methanobacteriaceae	Methanosphaera	Bacteria	Proteobacteria	Alphaproteobacteria	Rickettsiales	Rickettsiales Incertae Sedis	Candidatus Hepatincola	1	0.023
Archaea	Euryarchaeota	Methanobacteria	Methanobacteriales	Methanobacteriaceae	Methanosphaera	Bacteria	Firmicutes	Negativicutes	Selenomonadales	Acidaminococcaceae	Phascolarctobacterium	1	0.023
Archaea	Euryarchaeota	Methanobacteria	Methanobacteriales	Methanobacteriaceae	Methanosphaera	Bacteria	Firmicutes	Clostridia	Clostridiales	Peptococcaceae	uncultured	1	0.023
Archaea	Euryarchaeota	Methanobacteria	Methanobacteriales	Methanobacteriaceae	Methanosphaera	Bacteria	Bacteroidetes	Bacteroidia	Bacteroidales	S24-7	uncultured bacterium	1	0.023
Archaea	Euryarchaeota	Methanobacteria	Methanobacteriales	Methanobacteriaceae	Methanosphaera	Bacteria	Bacteroidetes	Bacteroidia	Bacteroidales	Bacteroidales Incertae Sedis	Phocaeicola	1	0.023
Archaea	Euryarchaeota	Methanobacteria	Methanobacteriales	Methanobacteriaceae	Methanosphaera	Bacteria	Bacteroidetes	Bacteroidia	Bacteroidales	Prevotellaceae	Prevotella	1	0.023
Archaea	Euryarchaeota	Methanobacteria	Methanobacteriales	Methanobacteriaceae	Methanosphaera	Bacteria	Firmicutes	Clostridia	Clostridiales	vadinBB60	unclassified	1	0.023
Archaea	Euryarchaeota	Methanobacteria	Methanobacteriales	Methanobacteriaceae	Methanosphaera	Bacteria	Firmicutes	Erysipelotrichia	Erysipelotrichales	Erysipelotrichaceae	uncultured	1	0.023
Archaea	Euryarchaeota	Methanobacteria	Methanobacteriales	Methanobacteriaceae	Methanosphaera	Bacteria	Firmicutes	Erysipelotrichia	Erysipelotrichales	Erysipelotrichaceae	unclassified	1	0.023
Archaea	Euryarchaeota	Methanobacteria	Methanobacteriales	Methanobacteriaceae	Methanosphaera	Bacteria	Tenericutes	Mollicutes	NB1-n	uncultured bacterium		1	0.023
Archaea	Euryarchaeota	Methanobacteria	Methanobacteriales	Methanobacteriaceae	Methanosphaera	Bacteria	Firmicutes	Bacilli	Lactobacillales	Streptococcaceae	Lactococcus	1	0.023
Archaea	Euryarchaeota	Methanobacteria	Methanobacteriales	Methanobacteriaceae	Methanosphaera	Bacteria	Firmicutes	Bacilli	Lactobacillales	Enterococcaceae	Enterococcus	1	0.023
Archaea	Euryarchaeota	Methanobacteria	Methanobacteriales	Methanobacteriaceae	Methanosphaera	Bacteria	Cyanobacteria	Melainabacteria	Gastranaerophilales	uncultured rumen bacterium		1	0.023
Archaea	Euryarchaeota	Methanobacteria	Methanobacteriales	Methanobacteriaceae	Methanosphaera	Bacteria	Firmicutes	Clostridia	Clostridiales	Defluviitaleaceae	unclassified	1	0.023
Archaea	Euryarchaeota	Methanobacteria	Methanobacteriales	Methanobacteriaceae	Methanosphaera	Bacteria	Firmicutes	Clostridia	Clostridiales	Christensenellaceae	Christensenella	1	0.023
Archaea	Euryarchaeota	Methanobacteria	Methanobacteriales	Methanobacteriaceae	Methanosphaera	Bacteria	Firmicutes	Clostridia	Clostridiales	Ruminococcaceae	Anaerotruncus	1	0.023
Archaea	Euryarchaeota	Methanobacteria	Methanobacteriales	Methanobacteriaceae	Methanosphaera	Bacteria	Firmicutes	Clostridia	Clostridiales	Ruminococcaceae	Anaerofilum	1	0.023
Archaea	Euryarchaeota	Methanobacteria	Methanobacteriales	Methanobacteriaceae	Methanosphaera	Bacteria	Firmicutes	Clostridia	Clostridiales	Ruminococcaceae	Papillibacter	1	0.023
Archaea	Euryarchaeota	Methanobacteria	Methanobacteriales	Methanobacteriaceae	Methanosphaera	Bacteria	Firmicutes	Clostridia	Clostridiales	Lachnospiraceae	Anaerostipes	1	0.023
Archaea	Euryarchaeota	Methanobacteria	Methanobacteriales	Methanobacteriaceae	Methanosphaera	Bacteria	Firmicutes	Clostridia	Clostridiales	Lachnospiraceae	Roseburia	1	0.023
Archaea	Euryarchaeota	Methanobacteria	Methanobacteriales	Methanobacteriaceae	Methanosphaera	Bacteria	Firmicutes	Clostridia	Clostridiales	Lachnospiraceae	Marvinbryantia	1	0.023
Archaea	Euryarchaeota	Methanobacteria	Methanobacteriales	Methanobacteriaceae	Methanosphaera	Bacteria	Firmicutes	Clostridia	Clostridiales	Lachnospiraceae	Blautia	1	0.023
Archaea	Euryarchaeota	Thermoplasmata	Methanomassiliicoccales	Methanomethylophilaceae	uncultured	Bacteria	Firmicutes	Clostridia	Clostridiales	Christensenellaceae	uncultured	1	0.022
Archaea	Euryarchaeota	Methanobacteria	Methanobacteriales	Methanobacteriaceae	Methanosphaera	Bacteria	Bacteroidetes	Bacteroidia	Bacteroidales	Prevotellaceae	uncultured	1	0.022
Archaea	Euryarchaeota	Methanobacteria	Methanobacteriales	Methanobacteriaceae	Methanosphaera	Bacteria	Firmicutes	Clostridia	Clostridiales	Family XIII	uncultured	1	0.022
Archaea	Euryarchaeota	Methanobacteria	Methanobacteriales	Methanobacteriaceae	Methanosphaera	Bacteria	Firmicutes	Clostridia	Clostridiales	Family XIII	Incertae Sedis	1	0.022
Archaea	Euryarchaeota	Methanobacteria	Methanobacteriales	Methanobacteriaceae	Methanosphaera	Bacteria	Tenericutes	Mollicutes	RF9	uncultured rumen bacterium		1	0.022
Archaea	Euryarchaeota	Methanobacteria	Methanobacteriales	Methanobacteriaceae	Methanosphaera	Bacteria	Firmicutes	Bacilli	Bacillales	Planococcaceae	Incertae Sedis	1	0.022
Archaea	Euryarchaeota	Methanobacteria	Methanobacteriales	Methanobacteriaceae	Methanosphaera	Bacteria	Cyanobacteria	Melainabacteria	Gastranaerophilales	uncultured bacterium		1	0.022
Archaea	Euryarchaeota	Methanobacteria	Methanobacteriales	Methanobacteriaceae	Methanosphaera	Bacteria	Firmicutes	Clostridia	Clostridiales	Ruminococcaceae	Oscillospira	1	0.022
Archaea	Euryarchaeota	Methanobacteria	Methanobacteriales	Methanobacteriaceae	Methanosphaera	Bacteria	Firmicutes	Clostridia	Clostridiales	unclassified	unclassified	1	0.022
Archaea	Euryarchaeota	Methanobacteria	Methanobacteriales	Methanobacteriaceae	Methanosphaera	Bacteria	Firmicutes	Clostridia	Clostridiales	Lachnospiraceae	uncultured	1	0.022
Archaea	Euryarchaeota	Methanobacteria	Methanobacteriales	Methanobacteriaceae	Methanosphaera	Bacteria	Firmicutes	Clostridia	Clostridiales	Lachnospiraceae	Pseudobutyrivibrio	1	0.022
Archaea	Euryarchaeota	Methanobacteria	Methanobacteriales	Methanobacteriaceae	Methanosphaera	Bacteria	Firmicutes	Clostridia	Clostridiales	Lachnospiraceae	Dorea	1	0.022
Archaea	Euryarchaeota	Methanobacteria	Methanobacteriales	Methanobacteriaceae	Methanosphaera	Bacteria	Firmicutes	Clostridia	Clostridiales	Defluviitaleaceae	uncultured	1	0.021
Archaea	Euryarchaeota	Methanobacteria	Methanobacteriales	Methanobacteriaceae	Methanosphaera	Bacteria	Firmicutes	Clostridia	Clostridiales	Clostridiaceae 1	Clostridium sensu stricto 1	1	0.021
Archaea	Euryarchaeota	Methanobacteria	Methanobacteriales	Methanobacteriaceae	Methanosphaera	Bacteria	Firmicutes	Clostridia	Clostridiales	Ruminococcaceae	Intestinimonas	1	0.021
Archaea	Euryarchaeota	Methanobacteria	Methanobacteriales	Methanobacteriaceae	Methanosphaera	Bacteria	Firmicutes	Clostridia	Clostridiales	Ruminococcaceae	Flavonifractor	1	0.021
Archaea	Euryarchaeota	Methanobacteria	Methanobacteriales	Methanobacteriaceae	Methanosphaera	Bacteria	Firmicutes	Clostridia	Clostridiales	Lachnospiraceae	Coprococcus	1	0.021
Archaea	Euryarchaeota	Methanomicrobia	Methanomicrobiales	Methanocorpusculaceae	Methanocorpusculum	Bacteria	Spirochaetae	Spirochaetes	Spirochaetales	Spirochaetaceae	Treponema	1	0.02
Archaea	Euryarchaeota	Methanomicrobia	Methanomicrobiales	Methanocorpusculaceae	Methanocorpusculum	Bacteria	Bacteroidetes	Bacteroidia	Bacteroidales	S24-7	uncultured bacterium	1	0.02
Archaea	Euryarchaeota	Methanobacteria	Methanobacteriales	Methanobacteriaceae	Methanosphaera	Bacteria	Bacteroidetes	Bacteroidia	Bacteroidales	Rikenellaceae	RC9 gut group	1	0.02
Archaea	Euryarchaeota	Methanomicrobia	Methanomicrobiales	Methanocorpusculaceae	Methanocorpusculum	Bacteria	Bacteroidetes	Bacteroidia	Bacteroidales	Bacteroidales Incertae Sedis	Phocaeicola	1	0.02
Archaea	Euryarchaeota	Methanomicrobia	Methanomicrobiales	Methanocorpusculaceae	Methanocorpusculum	Bacteria	Firmicutes	Clostridia	Clostridiales	vadinBB60	unclassified	1	0.02
Archaea	Euryarchaeota	Methanobacteria	Methanobacteriales	Methanobacteriaceae	Methanosphaera	Bacteria	Tenericutes	Mollicutes	RF9	uncultured bacterium		1	0.02
Archaea	Euryarchaeota	Methanomicrobia	Methanomicrobiales	Methanocorpusculaceae	Methanocorpusculum	Bacteria	Tenericutes	Mollicutes	RF9	unclassified	unclassified	1	0.02
Archaea	Euryarchaeota	Methanomicrobia	Methanomicrobiales	Methanocorpusculaceae	Methanocorpusculum	Bacteria	Tenericutes	Mollicutes	NB1-n	uncultured bacterium		1	0.02
Archaea	Euryarchaeota	Methanomicrobia	Methanomicrobiales	Methanocorpusculaceae	Methanocorpusculum	Bacteria	Firmicutes	Bacilli	Bacillales	Planococcaceae	Incertae Sedis	1	0.02
Archaea	Euryarchaeota	Methanomicrobia	Methanomicrobiales	Methanocorpusculaceae	Methanocorpusculum	Bacteria	Firmicutes	Bacilli	Bacillales	Bacillaceae	Bacillus	1	0.02
Archaea	Euryarchaeota	Methanomicrobia	Methanomicrobiales	Methanocorpusculaceae	Methanocorpusculum	Bacteria	Firmicutes	Bacilli	Bacillales	Planococcaceae	Solibacillus	1	0.02
Archaea	Euryarchaeota	Methanomicrobia	Methanomicrobiales	Methanocorpusculaceae	Methanocorpusculum	Bacteria	Firmicutes	Bacilli	Bacillales	Planococcaceae	unclassified	1	0.02
Archaea	Euryarchaeota	Methanomicrobia	Methanomicrobiales	Methanocorpusculaceae	Methanocorpusculum	Bacteria	Firmicutes	Bacilli	Bacillales	unclassified	unclassified	1	0.02
Archaea	Euryarchaeota	Methanomicrobia	Methanomicrobiales	Methanocorpusculaceae	Methanocorpusculum	Bacteria	Firmicutes	Bacilli	Bacillales	Planococcaceae	Lysinibacillus	1	0.02
Archaea	Euryarchaeota	Methanomicrobia	Methanomicrobiales	Methanocorpusculaceae	Methanocorpusculum	Bacteria	Cyanobacteria	Melainabacteria	Gastranaerophilales	uncultured rumen bacterium		1	0.02
Archaea	Euryarchaeota	Methanomicrobia	Methanomicrobiales	Methanocorpusculaceae	Methanocorpusculum	Bacteria	Cyanobacteria	Melainabacteria	Gastranaerophilales	uncultured bacterium		1	0.02
Archaea	Euryarchaeota	Methanobacteria	Methanobacteriales	Methanobacteriaceae	Methanosphaera	Bacteria	Firmicutes	Clostridia	Clostridiales	Ruminococcaceae	Ruminococcus	1	0.02
Archaea	Euryarchaeota	Methanomicrobia	Methanomicrobiales	Methanocorpusculaceae	Methanocorpusculum	Bacteria	Firmicutes	Clostridia	Clostridiales	Ruminococcaceae	Anaerotruncus	1	0.02
Archaea	Euryarchaeota	Methanobacteria	Methanobacteriales	Methanobacteriaceae	Methanosphaera	Bacteria	Firmicutes	Clostridia	Clostridiales	Ruminococcaceae	Incertae Sedis	1	0.02
Archaea	Euryarchaeota	Methanomicrobia	Methanomicrobiales	Methanocorpusculaceae	Methanocorpusculum	Bacteria	Firmicutes	Clostridia	Clostridiales	Ruminococcaceae	Anaerofilum	1	0.02
Archaea	Euryarchaeota	Methanobacteria	Methanobacteriales	Methanobacteriaceae	Methanosphaera	Bacteria	Firmicutes	Clostridia	Clostridiales	Ruminococcaceae	Oscillibacter	1	0.02
Archaea	Euryarchaeota	Methanomicrobia	Methanomicrobiales	Methanocorpusculaceae	Methanocorpusculum	Bacteria	Firmicutes	Clostridia	Clostridiales	Ruminococcaceae	Oscillospira	1	0.02
Archaea	Euryarchaeota	Methanomicrobia	Methanomicrobiales	Methanocorpusculaceae	Methanocorpusculum	Bacteria	Firmicutes	Clostridia	Clostridiales	unclassified	unclassified	1	0.02
Archaea	Euryarchaeota	Methanomicrobia	Methanomicrobiales	Methanocorpusculaceae	Methanocorpusculum	Bacteria	Firmicutes	Clostridia	Clostridiales	Lachnospiraceae	Pseudobutyrivibrio	1	0.02
Archaea	Euryarchaeota	Methanomicrobia	Methanomicrobiales	Methanocorpusculaceae	Methanocorpusculum	Bacteria	Firmicutes	Clostridia	Clostridiales	Lachnospiraceae	Roseburia	1	0.02
Archaea	Euryarchaeota	Methanomicrobia	Methanomicrobiales	Methanocorpusculaceae	Methanocorpusculum	Bacteria	Bacteroidetes	Bacteroidia	Bacteroidales	Prevotellaceae	uncultured	1	0.019
Archaea	Euryarchaeota	Methanomicrobia	Methanomicrobiales	Methanocorpusculaceae	Methanocorpusculum	Bacteria	Tenericutes	Mollicutes	RF9	uncultured rumen bacterium		1	0.019
Archaea	Euryarchaeota	Methanomicrobia	Methanomicrobiales	Methanocorpusculaceae	Methanocorpusculum	Bacteria	Firmicutes	Clostridia	Clostridiales	Defluviitaleaceae	uncultured	1	0.019
Archaea	Euryarchaeota	Methanomicrobia	Methanomicrobiales	Methanocorpusculaceae	Methanocorpusculum	Bacteria	Firmicutes	Clostridia	Clostridiales	Clostridiaceae 1	Clostridium sensu stricto 1	1	0.019
Archaea	Euryarchaeota	Methanomicrobia	Methanomicrobiales	Methanocorpusculaceae	Methanocorpusculum	Bacteria	Firmicutes	Clostridia	Clostridiales	Ruminococcaceae	Flavonifractor	1	0.019
Archaea	Euryarchaeota	Methanomicrobia	Methanomicrobiales	Methanocorpusculaceae	Methanocorpusculum	Bacteria	Firmicutes	Clostridia	Clostridiales	Lachnospiraceae	Coprococcus	1	0.019
Archaea	Euryarchaeota	Methanomicrobia	Methanomicrobiales	Methanocorpusculaceae	Methanocorpusculum	Bacteria	Bacteroidetes	Bacteroidia	Bacteroidales	Rikenellaceae	RC9 gut group	1	0.018
Archaea	Euryarchaeota	Methanomicrobia	Methanomicrobiales	Methanocorpusculaceae	Methanocorpusculum	Bacteria	Tenericutes	Mollicutes	RF9	uncultured bacterium		1	0.018
Archaea	Euryarchaeota	Methanomicrobia	Methanomicrobiales	Methanocorpusculaceae	Methanocorpusculum	Bacteria	Firmicutes	Clostridia	Clostridiales	Peptostreptococcaceae	unclassified	1	0.018
Archaea	Euryarchaeota	Methanomicrobia	Methanomicrobiales	Methanocorpusculaceae	Methanocorpusculum	Bacteria	Firmicutes	Clostridia	Clostridiales	Ruminococcaceae	Ruminococcus	1	0.018
Archaea	Euryarchaeota	Methanomicrobia	Methanomicrobiales	Methanocorpusculaceae	Methanocorpusculum	Bacteria	Firmicutes	Clostridia	Clostridiales	Ruminococcaceae	Incertae Sedis	1	0.018
Archaea	Euryarchaeota	Methanobacteria	Methanobacteriales	Methanobacteriaceae	Methanosphaera	Bacteria	Firmicutes	Clostridia	Clostridiales	Ruminococcaceae	unclassified	1	0.018
Archaea	Euryarchaeota	Methanomicrobia	Methanomicrobiales	Methanocorpusculaceae	Methanocorpusculum	Bacteria	Firmicutes	Clostridia	Clostridiales	Ruminococcaceae	Oscillibacter	1	0.018
Archaea	Euryarchaeota	Methanobacteria	Methanobacteriales	Methanobacteriaceae	Methanosphaera	Bacteria	Bacteroidetes	Bacteroidia	Bacteroidales	Bacteroidaceae	Bacteroides	1	0.017
Archaea	Euryarchaeota	Methanobacteria	Methanobacteriales	Methanobacteriaceae	Methanosphaera	Bacteria	Bacteroidetes	Bacteroidia	Bacteroidales	Rikenellaceae	Alistipes	1	0.016
Archaea	Euryarchaeota	Methanomicrobia	Methanomicrobiales	Methanocorpusculaceae	Methanocorpusculum	Bacteria	Firmicutes	Clostridia	Clostridiales	Ruminococcaceae	unclassified	1	0.016
Archaea	Euryarchaeota	Methanobacteria	Methanobacteriales	Methanobacteriaceae	Methanosphaera	Bacteria	Firmicutes	Clostridia	Clostridiales	Lachnospiraceae	unclassified	1	0.016
Archaea	Euryarchaeota	Methanomicrobia	Methanomicrobiales	Methanocorpusculaceae	Methanocorpusculum	Bacteria	Bacteroidetes	Bacteroidia	Bacteroidales	Rikenellaceae	Alistipes	1	0.015
Archaea	Euryarchaeota	Methanomicrobia	Methanomicrobiales	Methanocorpusculaceae	Methanocorpusculum	Bacteria	Bacteroidetes	Bacteroidia	Bacteroidales	Bacteroidaceae	Bacteroides	1	0.015
Archaea	Euryarchaeota	Methanobacteria	Methanobacteriales	Methanobacteriaceae	Methanosphaera	Bacteria	Firmicutes	Clostridia	Clostridiales	Christensenellaceae	uncultured	1	0.014
Archaea	Euryarchaeota	Methanomicrobia	Methanomicrobiales	Methanocorpusculaceae	Methanocorpusculum	Bacteria	Firmicutes	Clostridia	Clostridiales	Lachnospiraceae	unclassified	1	0.014
Archaea	Euryarchaeota	Methanomicrobia	Methanomicrobiales	Methanocorpusculaceae	Methanocorpusculum	Bacteria	Firmicutes	Clostridia	Clostridiales	Christensenellaceae	uncultured	1	0.013
Archaea	Euryarchaeota	Methanobacteria	Methanobacteriales	Methanobacteriaceae	Methanobrevibacter	Bacteria	Lentisphaerae	Lentisphaeria	Victivallales	Victivallaceae	Victivallis	1	0.01
Archaea	Euryarchaeota	Methanobacteria	Methanobacteriales	Methanobacteriaceae	Methanobrevibacter	Bacteria	Verrucomicrobia	Verrucomicrobiae	Verrucomicrobiales	Verrucomicrobiaceae	Akkermansia	1	0.01
Archaea	Euryarchaeota	Methanobacteria	Methanobacteriales	Methanobacteriaceae	Methanobrevibacter	Bacteria	Proteobacteria	Gammaproteobacteria	Enterobacteriales	Enterobacteriaceae	Citrobacter	1	0.01
Archaea	Euryarchaeota	Methanobacteria	Methanobacteriales	Methanobacteriaceae	Methanobrevibacter	Bacteria	Proteobacteria	Deltaproteobacteria	Desulfovibrionales	Desulfovibrionaceae	Desulfovibrio	1	0.01
Archaea	Euryarchaeota	Methanobacteria	Methanobacteriales	Methanobacteriaceae	Methanobrevibacter	Bacteria	Proteobacteria	Alphaproteobacteria	Rickettsiales	Rickettsiales Incertae Sedis	Candidatus Hepatincola	1	0.01
Archaea	Euryarchaeota	Methanobacteria	Methanobacteriales	Methanobacteriaceae	Methanobrevibacter	Bacteria	Firmicutes	Negativicutes	Selenomonadales	Acidaminococcaceae	Phascolarctobacterium	1	0.01
Archaea	Euryarchaeota	Methanobacteria	Methanobacteriales	Methanobacteriaceae	Methanobrevibacter	Bacteria	Firmicutes	Clostridia	Clostridiales	Peptococcaceae	uncultured	1	0.01
Archaea	Euryarchaeota	Methanobacteria	Methanobacteriales	Methanobacteriaceae	Methanobrevibacter	Bacteria	Bacteroidetes	Bacteroidia	Bacteroidales	S24-7	uncultured bacterium	1	0.01
Archaea	Euryarchaeota	Methanobacteria	Methanobacteriales	Methanobacteriaceae	Methanobrevibacter	Bacteria	Bacteroidetes	Bacteroidia	Bacteroidales	Prevotellaceae	uncultured	1	0.01
Archaea	Euryarchaeota	Methanobacteria	Methanobacteriales	Methanobacteriaceae	Methanobrevibacter	Bacteria	Bacteroidetes	Bacteroidia	Bacteroidales	Bacteroidales Incertae Sedis	Phocaeicola	1	0.01
Archaea	Euryarchaeota	Methanobacteria	Methanobacteriales	Methanobacteriaceae	Methanobrevibacter	Bacteria	Bacteroidetes	Bacteroidia	Bacteroidales	Prevotellaceae	Prevotella	1	0.01
Archaea	Euryarchaeota	Methanobacteria	Methanobacteriales	Methanobacteriaceae	Methanobrevibacter	Bacteria	Firmicutes	Clostridia	Clostridiales	vadinBB60	unclassified	1	0.01
Archaea	Euryarchaeota	Methanobacteria	Methanobacteriales	Methanobacteriaceae	Methanobrevibacter	Bacteria	Firmicutes	Clostridia	Clostridiales	Family XIII	Anaerovorax	1	0.01
Archaea	Euryarchaeota	Methanobacteria	Methanobacteriales	Methanobacteriaceae	Methanobrevibacter	Bacteria	Firmicutes	Clostridia	Clostridiales	Family XIII	uncultured	1	0.01
Archaea	Euryarchaeota	Methanobacteria	Methanobacteriales	Methanobacteriaceae	Methanobrevibacter	Bacteria	Firmicutes	Clostridia	Clostridiales	Family XIII	unclassified	1	0.01
Archaea	Euryarchaeota	Methanobacteria	Methanobacteriales	Methanobacteriaceae	Methanobrevibacter	Bacteria	Firmicutes	Clostridia	Clostridiales	Family XIII	Incertae Sedis	1	0.01
Archaea	Euryarchaeota	Methanobacteria	Methanobacteriales	Methanobacteriaceae	Methanobrevibacter	Bacteria	Firmicutes	Clostridia	Clostridiales	Family XIII	Mogibacterium	1	0.01
Archaea	Euryarchaeota	Methanobacteria	Methanobacteriales	Methanobacteriaceae	Methanobrevibacter	Bacteria	Tenericutes	Mollicutes	RF9	uncultured rumen bacterium		1	0.01
Archaea	Euryarchaeota	Methanobacteria	Methanobacteriales	Methanobacteriaceae	Methanobrevibacter	Bacteria	Firmicutes	Erysipelotrichia	Erysipelotrichales	Erysipelotrichaceae	uncultured	1	0.01
Archaea	Euryarchaeota	Methanobacteria	Methanobacteriales	Methanobacteriaceae	Methanobrevibacter	Bacteria	Firmicutes	Erysipelotrichia	Erysipelotrichales	Erysipelotrichaceae	unclassified	1	0.01
Archaea	Euryarchaeota	Methanobacteria	Methanobacteriales	Methanobacteriaceae	Methanobrevibacter	Bacteria	Firmicutes	Erysipelotrichia	Erysipelotrichales	Erysipelotrichaceae	Incertae Sedis	1	0.01
Archaea	Euryarchaeota	Methanobacteria	Methanobacteriales	Methanobacteriaceae	Methanobrevibacter	Bacteria	Tenericutes	Mollicutes	NB1-n	uncultured bacterium		1	0.01
Archaea	Euryarchaeota	Methanobacteria	Methanobacteriales	Methanobacteriaceae	Methanobrevibacter	Bacteria	Firmicutes	Bacilli	Bacillales	Planococcaceae	Incertae Sedis	1	0.01
Archaea	Euryarchaeota	Methanobacteria	Methanobacteriales	Methanobacteriaceae	Methanobrevibacter	Bacteria	Firmicutes	Bacilli	Bacillales	Bacillaceae	Bacillus	1	0.01
Archaea	Euryarchaeota	Methanobacteria	Methanobacteriales	Methanobacteriaceae	Methanobrevibacter	Bacteria	Firmicutes	Bacilli	Bacillales	Planococcaceae	Solibacillus	1	0.01
Archaea	Euryarchaeota	Methanobacteria	Methanobacteriales	Methanobacteriaceae	Methanobrevibacter	Bacteria	Firmicutes	Bacilli	Bacillales	Planococcaceae	unclassified	1	0.01
Archaea	Euryarchaeota	Methanobacteria	Methanobacteriales	Methanobacteriaceae	Methanobrevibacter	Bacteria	Firmicutes	Bacilli	Bacillales	unclassified	unclassified	1	0.01
Archaea	Euryarchaeota	Methanobacteria	Methanobacteriales	Methanobacteriaceae	Methanobrevibacter	Bacteria	Firmicutes	Bacilli	Bacillales	Planococcaceae	Lysinibacillus	1	0.01
Archaea	Euryarchaeota	Methanobacteria	Methanobacteriales	Methanobacteriaceae	Methanobrevibacter	Bacteria	Firmicutes	Bacilli	Lactobacillales	Enterococcaceae	Enterococcus	1	0.01
Archaea	Euryarchaeota	Methanobacteria	Methanobacteriales	Methanobacteriaceae	Methanobrevibacter	Bacteria	Cyanobacteria	Melainabacteria	Gastranaerophilales	uncultured rumen bacterium		1	0.01
Archaea	Euryarchaeota	Methanobacteria	Methanobacteriales	Methanobacteriaceae	Methanobrevibacter	Bacteria	Cyanobacteria	Melainabacteria	Gastranaerophilales	uncultured bacterium		1	0.01
Archaea	Euryarchaeota	Methanobacteria	Methanobacteriales	Methanobacteriaceae	Methanobrevibacter	Bacteria	Firmicutes	Clostridia	Clostridiales	Defluviitaleaceae	unclassified	1	0.01
Archaea	Euryarchaeota	Methanobacteria	Methanobacteriales	Methanobacteriaceae	Methanobrevibacter	Bacteria	Firmicutes	Clostridia	Clostridiales	Defluviitaleaceae	uncultured	1	0.01
Archaea	Euryarchaeota	Methanobacteria	Methanobacteriales	Methanobacteriaceae	Methanobrevibacter	Bacteria	Firmicutes	Clostridia	Clostridiales	Christensenellaceae	Christensenella	1	0.01
Archaea	Euryarchaeota	Methanobacteria	Methanobacteriales	Methanobacteriaceae	Methanobrevibacter	Bacteria	Firmicutes	Clostridia	Clostridiales	Peptostreptococcaceae	Incertae Sedis	1	0.01
Archaea	Euryarchaeota	Methanobacteria	Methanobacteriales	Methanobacteriaceae	Methanobrevibacter	Bacteria	Firmicutes	Clostridia	Clostridiales	Ruminococcaceae	Anaerotruncus	1	0.01
Archaea	Euryarchaeota	Methanobacteria	Methanobacteriales	Methanobacteriaceae	Methanobrevibacter	Bacteria	Firmicutes	Clostridia	Clostridiales	Ruminococcaceae	Anaerofilum	1	0.01
Archaea	Euryarchaeota	Methanobacteria	Methanobacteriales	Methanobacteriaceae	Methanobrevibacter	Bacteria	Firmicutes	Clostridia	Clostridiales	Ruminococcaceae	Oscillospira	1	0.01
Archaea	Euryarchaeota	Methanobacteria	Methanobacteriales	Methanobacteriaceae	Methanobrevibacter	Bacteria	Firmicutes	Clostridia	Clostridiales	unclassified	unclassified	1	0.01
Archaea	Euryarchaeota	Methanobacteria	Methanobacteriales	Methanobacteriaceae	Methanobrevibacter	Bacteria	Firmicutes	Clostridia	Clostridiales	Lachnospiraceae	Anaerostipes	1	0.01
Archaea	Euryarchaeota	Methanobacteria	Methanobacteriales	Methanobacteriaceae	Methanobrevibacter	Bacteria	Firmicutes	Clostridia	Clostridiales	Lachnospiraceae	uncultured	1	0.01
Archaea	Euryarchaeota	Methanobacteria	Methanobacteriales	Methanobacteriaceae	Methanobrevibacter	Bacteria	Firmicutes	Clostridia	Clostridiales	Lachnospiraceae	Pseudobutyrivibrio	1	0.01
Archaea	Euryarchaeota	Methanobacteria	Methanobacteriales	Methanobacteriaceae	Methanobrevibacter	Bacteria	Firmicutes	Clostridia	Clostridiales	Lachnospiraceae	Roseburia	1	0.01
Archaea	Euryarchaeota	Methanobacteria	Methanobacteriales	Methanobacteriaceae	Methanobrevibacter	Bacteria	Firmicutes	Clostridia	Clostridiales	Lachnospiraceae	Marvinbryantia	1	0.01
Archaea	Euryarchaeota	Methanobacteria	Methanobacteriales	Methanobacteriaceae	Methanobrevibacter	Bacteria	Firmicutes	Clostridia	Clostridiales	Lachnospiraceae	Blautia	1	0.01
Archaea	Euryarchaeota	Methanobacteria	Methanobacteriales	Methanobacteriaceae	Methanobrevibacter	Bacteria	Firmicutes	Clostridia	Clostridiales	Lachnospiraceae	Dorea	1	0.01
Archaea	Euryarchaeota	Methanobacteria	Methanobacteriales	Methanobacteriaceae	Methanobrevibacter	Bacteria	Proteobacteria	Gammaproteobacteria	Pseudomonadales	Moraxellaceae	Acinetobacter	1	0.009
Archaea	Euryarchaeota	Methanobacteria	Methanobacteriales	Methanobacteriaceae	Methanobrevibacter	Bacteria	Bacteroidetes	Bacteroidia	Bacteroidales	Rikenellaceae	RC9 gut group	1	0.009
Archaea	Euryarchaeota	Methanobacteria	Methanobacteriales	Methanobacteriaceae	Methanobrevibacter	Bacteria	Bacteroidetes	Bacteroidia	Bacteroidales	Bacteroidaceae	Bacteroides	1	0.009
Archaea	Euryarchaeota	Methanobacteria	Methanobacteriales	Methanobacteriaceae	Methanobrevibacter	Bacteria	Tenericutes	Mollicutes	RF9	uncultured bacterium		1	0.009
Archaea	Euryarchaeota	Methanobacteria	Methanobacteriales	Methanobacteriaceae	Methanobrevibacter	Bacteria	Firmicutes	Clostridia	Clostridiales	Clostridiaceae 1	Clostridium sensu stricto 1	1	0.009
Archaea	Euryarchaeota	Methanobacteria	Methanobacteriales	Methanobacteriaceae	Methanobrevibacter	Bacteria	Firmicutes	Clostridia	Clostridiales	Peptostreptococcaceae	unclassified	1	0.009
Archaea	Euryarchaeota	Methanobacteria	Methanobacteriales	Methanobacteriaceae	Methanobrevibacter	Bacteria	Firmicutes	Clostridia	Clostridiales	Ruminococcaceae	Ruminococcus	1	0.009
Archaea	Euryarchaeota	Methanobacteria	Methanobacteriales	Methanobacteriaceae	Methanobrevibacter	Bacteria	Firmicutes	Clostridia	Clostridiales	Ruminococcaceae	Incertae Sedis	1	0.009
Archaea	Euryarchaeota	Methanobacteria	Methanobacteriales	Methanobacteriaceae	Methanobrevibacter	Bacteria	Firmicutes	Clostridia	Clostridiales	Ruminococcaceae	unclassified	1	0.009
Archaea	Euryarchaeota	Methanobacteria	Methanobacteriales	Methanobacteriaceae	Methanobrevibacter	Bacteria	Firmicutes	Clostridia	Clostridiales	Ruminococcaceae	Intestinimonas	1	0.009
Archaea	Euryarchaeota	Methanobacteria	Methanobacteriales	Methanobacteriaceae	Methanobrevibacter	Bacteria	Firmicutes	Clostridia	Clostridiales	Ruminococcaceae	Flavonifractor	1	0.009
Archaea	Euryarchaeota	Methanobacteria	Methanobacteriales	Methanobacteriaceae	Methanobrevibacter	Bacteria	Firmicutes	Clostridia	Clostridiales	Ruminococcaceae	Oscillibacter	1	0.009
Archaea	Euryarchaeota	Methanobacteria	Methanobacteriales	Methanobacteriaceae	Methanobrevibacter	Bacteria	Firmicutes	Clostridia	Clostridiales	Lachnospiraceae	Coprococcus	1	0.009
Archaea	Euryarchaeota	Methanobacteria	Methanobacteriales	Methanobacteriaceae	Methanobrevibacter	Bacteria	Firmicutes	Clostridia	Clostridiales	Christensenellaceae	uncultured	1	0.008
Archaea	Euryarchaeota	Methanobacteria	Methanobacteriales	Methanobacteriaceae	Methanobrevibacter	Bacteria	Bacteroidetes	Bacteroidia	Bacteroidales	Rikenellaceae	Alistipes	1	0.008
Archaea	Euryarchaeota	Methanobacteria	Methanobacteriales	Methanobacteriaceae	Methanobrevibacter	Bacteria	Firmicutes	Clostridia	Clostridiales	Lachnospiraceae	unclassified	1	0.008
Archaea	Euryarchaeota	Thermoplasmata	Methanomassiliicoccales	Methanomethylophilaceae	unclassified	Bacteria	Firmicutes	Clostridia	Clostridiales	Ruminococcaceae	uncultured	1	0.007
Archaea	Euryarchaeota	Thermoplasmata	Methanomassiliicoccales	Methanomethylophilaceae	uncultured	Bacteria	Firmicutes	Clostridia	Clostridiales	Ruminococcaceae	uncultured	1	0.007
Archaea	Euryarchaeota	Methanobacteria	Methanobacteriales	Methanobacteriaceae	unclassified	Bacteria	Firmicutes	Clostridia	Clostridiales	Ruminococcaceae	uncultured	1	0.007
Archaea	Euryarchaeota	Methanomicrobia	Methanomicrobiales	Methanocorpusculaceae	Methanocorpusculum	Bacteria	Firmicutes	Clostridia	Clostridiales	Ruminococcaceae	uncultured	1	0.006
Archaea	Euryarchaeota	Methanobacteria	Methanobacteriales	Methanobacteriaceae	Methanosphaera	Bacteria	Firmicutes	Clostridia	Clostridiales	Ruminococcaceae	uncultured	1	0.006
Archaea	Euryarchaeota	Methanobacteria	Methanobacteriales	Methanobacteriaceae	Methanobrevibacter	Bacteria	Firmicutes	Clostridia	Clostridiales	Ruminococcaceae	uncultured	1	0.004

## Sheet: S10
Sample	mass_stored_g	Nanodrop_ng_per_ul_DNA	Nanodrop_ratio_260_280_DNA	Copies_per_100_ul
F14_Common_Bream	0.45	11.82	1.441
F35_Red_Deer	0.63	8.51	1.46	13200000000
F36_Red_Deer	0.8	4.82	1.34	10800000000
F44_Fallow_Deer	0.8	14.6	1.66	12900000000
F45_Red_Deer	0.49	9.29	2.16	5950000000
F46_Red_Deer	0.62	27.1	1.84	27200000000
F47_Red_Deer	0.8	22.4	1.7	16600000000
F48_Red_Deer	0.69	25.6	1.8	20300000000
F53_Mouflon	0.36	16.94	1.88	13900000000
F66_Wild_Boar	0.31	11.1	1.85	7590000000
F68_Red_Deer	0.4	10.1	1.41	8890000000
F69_Red_Deer	0.45	18.8	1.74	34000000000
F70_Red_Deer	0.44	13.3	1.64	22400000000
F80_Red_Deer	0.38	11.7	1.58	16200000000
F90_Domestic_Dog	0.39	8.47	1.77	9370000000
F141_Wood_Sandpiper	NA	23.4	1.99	49300000000
X1_Eurasian_Beaver	3.25	19.28	1.732
X2_Raccoon_Dog	2.53	24.46	1.65	26700000000
X3_Alpine_Chamois	2.67	53.26	1.8	194000000000
X4_Red_Fox	2.76	16.44	1.51	35600000000
X5_European_Hare	3.16	26.67	1.674
X7_European_Otter	2.48	10.21	1.52
X10_House_Mouse	NA	129.08	1.96	4930000000
X11_Onager	0.32	11.69	1.45	5370000000
X13_Wolf	0.87	2.79	1.1	8520000000
X15_Tawny_Owl	0.96	20.71	1.46	843000000
X16_Fat_Dormouse	0.14	79.48	1.824
X18_West_European_Hedgehog	52.53	1.79	1.57
X19_European_Ground_Squirrel	10.54	1.44	2.06
X21_Yellow_necked_Field_Mouse	0.2140.83	2	1.59
X22_European_Rabbit	0.4641.9	1.85	1.69
X23_Garden_Dormouse	0.8	11.78	1.62	10760000000
X30_Beech_Marten	NA	4.54	2.98
X31_Chicken	1.68	1.92	1.16	2565000000
X32_Greylag_Goose	1.31	6.32	2.43	22150000000
X33_Wild_Turkey	1.35	4.96	1.263
X34_Mallard_Duck	0.8	7.89	1.517
X37_Bank_Vole	NA	26.68	1.47
X40_Bactrian_Camel	0.22	18.01	1.89	23550000000
X41_Pika	0.34	23.83	1.61	12500000000
X42_Goitered_Gazelle	0.28	12.74	1.351
X43_European_Badger	0.52	34.73	1.75
X44_Meadow_Viper	NA	9.73	1.741
X50_Song_Thrush	NA	7.13	0.45	2715000
X60_European_Chub	1.153.25	1.21	2.405
F42_Fallow_Deer	0.45	16.9	1.91	13000000000
F157a_European_Toad	NA	4.11	1.39	2995000000
X76_European_Polecat	NA	5.261.13	1.04
X77_Onager	0.2	27.06	1.86	37950000000
X80_European_Otter	0.53	16.59	2.065
X81_Wolf	0.4	5.07	4.03	28000000000
X83_Common_Rudd	0.45.35	2.36	1.265
X85_Domestic_Dog	0.59	4.23	2.6	3645000000
X87_Garden_Dormouse	0.76	9	1.92	26900000000
X88_European_Rabbit	0.1629.72	1.95	2.79
X93_Red_Sheep	1.33	32.16	1.16	294000000
X94_Mangalica	1.72	20.2	1.39	11740000000
X95_Meadow_Viper	NA	20.44	1.632
X101_Horse	1.13	40.37	1.73	71400000000
X102_Kulan	0.33	8.59	2.08	2200000000
X108_Striped_Desert_Hamster	5.46	2.88	2.405
X109_Red_Fox	NA	2.91	2.57	7825000000
X110_Noctule	NA	21.29	2.24	195500000
X111_West_European_Hedgehog	6.34	3.1	1.165
X112_Eurasian_Sparrowhawk	NA	33.64	2.23	54150000
X116_Common_Kestrel	0.23	81.03	1.993
X117_Long_eared_Owl	NA	12.35	1.75	262000000
X119_Ural_Owl	NA	8.42	1.56	111500000
X121_Raccoon_Dog	1.224.1	1.68	2.055
X122_Wild_Boar	0.66	32.28	1.74	72100000000
X123_Alpine_Chamois	NA	37.49	1.71	34450000000
X124_Golden_Jackal	0.8	4.89	1.25	5340000000
F157b_European_Toad	NA	12.02	2.07	17650000000
X125_Common_Carp	NA	5.521.68	1.75
X126_White_Stork	NA	3.77	1.23	960500000
X127_Alpine_Marmot	NA	35.28	1.656
X128_Alpine_Marmot	NA	59.36	1.81
X129_Alpine_Ibex	NA	47.59	1.73	139500000000
X130_Alpine_Ibex	NA	17.92	1.54	44550000000
X131_Rock_Ptarmigan	NA	39.99	1.55	5940000000
X133_Domestic_Goat	1.22	15.04	1.49	31600000000
X134_Domestic_Goat	0.64	13.36	1.34	15800000000
X135_Horse	0.98	3.66	0.95	1970000000
X136_Domestic_Pig	1.73	6.07	0.96	9170000000
X157_Grey_Heron	1.75	5.59	1.46	16550000000
X158_White_tailed_Eagle	0.65	103.16	1.84	17200000000
X137_Gaur	0.28	37.09	1.81	144000000000
X138_Gaur	0.16	32.9	1.84	70100000000
X139_Sambar	0.29	11.89	1.29	20000000000
X140_Sambar	0.31	64.18	1.81	143500000000
X190_Common_House_Gecko	NA	3.62	3.09	201000000
X164_Greylag_Goose	0.94	4.49	3.1	2330000000
X192_Common_Frog	NA	63.81	1.85	449500
X170_Tawny_Owl	0.19	66.68	1.93	2805000
X152_Tree_Shrew	0.11	16.17	1.761
X171_Blackbird	1.28	5.19	1.89	115000000
X172_European_Greenfinch	0.33.28	1.48	1.42
X174_Great_Tit	0.84	2.3	1.63	944000000
X153_Bank_Vole	NA	27.06	1.862
X142_Cattle	NA	46.55	1.7	56950000000
X144_Cattle	NA	78.99	1.81	79050000000
X146_Cattle	NA	63.22	1.8	57050000000
X150_Cattle	NA	55.14	1.77	51650000000
X169_Great_Cormorant	NA	17.79	1.84	18900000
X194_Agile_Frog	NA	12.2	1.75	2395000
X188_Brook_Trout	NA	7.42	1.9	20050000
X154_Tree_Shrew	0.49	12.03	1.85
X155_Long_tailed_Field_Mouse	NA	57.29	1.96	2520000000
X141_Red_cheeked_Gibbon	0.899.19	2.04	1.415
X179_Roach	NA	2.07	1.16	57050000
X180_Roach	1.24	10.95	2.08	1210000
F241_Great_Cormorant	NA	13.11	1.51	56200000000
X195_Domestic_Cat	NA	8.56	1.75	4535000000
X196_Domestic_Cat	NA	10.89	1.66	6825000000
X197_Human	NA	NA	NA	10085000000
X198_Human	NA	NA	NA	45550000000
X199_Human	NA	NA	NA	6710000000
X200_Human	NA	NA	NA	3120000000
X203_Red_Deer	NA	7.94	1.41	2760000000
X205_Red_Sheep	NA	13.99	1.38	4555000000
X206_Red_Sheep	NA	44.16	1.7	13450000000
X207_Red_Sheep	NA	20.4	1.62	6380000000
X208_Red_Sheep	NA	34.63	1.48	5780000000
X209_Red_Sheep	NA	12.14	1.96	5335000000
X210_Red_Sheep	NA	16.83	1.45	8815000000
X211_Red_Sheep	NA	8.4	1.48	3785000000
X212_Goose	NA	4.06	2.38	640000000
X213_Goose	NA	1.67	2	211000000
X214_Goose	NA	0.95	1.71	42100000
X215_Goose	NA	2.31	3.72	309500000
X218_Goose	NA	3.34	2.62	615000000
X219_Goose	NA	1.08	2.02	326000000
X224_Domestic_Cat	NA	13.78	1.71	7970000000
X225_Domestic_Cat	NA	15.06	1.48	10285000000
X226_Domestic_Cat	NA	7.53	1.45	3600000000
X228_Domestic_Cat	NA	7.1	1.35	1660000000
F300_Asp	NA	1.61	1.47	58800000
F302_Northern_Pike	NA	1.75	1.661
X223_Human	NA	8.32	1.74	207000000
X247_Common_Hamster	NA	5.7	1.66	170500000
X252_Eurasian_Lynx	NA	6.89	1.37	150500000
X313_Red_Deer	NA	17.99	1.64	1625000000
X314_Red_Deer	NA	28.25	1.38	2315000000
X315_Red_Deer	NA	17.97	1.48	1740000000
X316_Red_Deer	NA	11.45	1.22	330000000
X317_Red_Deer	NA	11.92	1.3	726000000
X318_Red_Deer	NA	9.87	1.2	757000000
X319_Red_Deer	NA	18.12	1.83	5955000000
X320_Red_Deer	NA	20.13	1.82	6145000000
X322_Red_Deer	NA	63.97	1.82	29150000000
X324_Red_Deer	NA	14.15	1.53	3880000000
X231_Brown_Bear	0.65	5.13	1.57	102900000
X233_Aesculapian_Snake	NA	19.44	0.73	2500000000
X235_Pygmy_Slow_Loris	NA	6.93	1.66	2715000000
X236_Pygmy_Slow_Loris	NA	11.13	1.7	1180000000
X237_Red_shanked_Douc_Langur	18.09	1.89	3.375
X238_Hanuman_Langur	14.34	1.81	2.65
X239_Delacours_Langur	30.73	2.06	1.973
X240_Southern_White_cheeked_Gibbon	11.67	1.62	2.645
X241_Italian_wall_lizard	5.26	0.86	1.9
X242_Dalmatian_Tortoise	1.2	7.261.97	1.728
X243_Noctule	NA	4.05	1.43	1145500000
X230_Carrion_Crow	0.33	3.89	0.93	98550000
X234_Beech_Marten	0.69	1.38	1.759
X248_Yellow_necked_Field_Mouse	0.050.94	2.05	1.14
X259_Mute_Swan	0.6	32.47	0.67	35350000
X260_Blackbird	NA	3.83	0.86	622500000
X263_White_Stork	0.6	3.08	1.02	2585000000
X264_Eurasian_Magpie	NA	3.2	1.05	140500000
X265_Western_Marsh_Harrier	0.31	14.03	1.77	194000000
X266_Western_Marsh_Harrier	NA	5.181.06	1.933
X268_Rook	NA	14.97	1.97	78800000
X270_Common_Pheasant	1.23	18.71.88	1.511
X271_Common_Pheasant	1.28	9.131.72	1.439
X272_Black_Grouse	0.64	10.56	1.64	480500000
X275_Barnacle_Goose	0.85	15.03	1.931
X276_Barnacle_Goose	1.02	16.03	2.038
X279_Western_Grey_Kangaroo	32.55	1.82	1.195
X280_Western_Grey_Kangaroo	20.07	1.77	1.728
X281_Tammar_Wallaby	NA	3.2	7.28	17400000
X283_Koala	0.33	17.58	1.28	1700000000
X284_Koala	0.25	12.33	1.51	928000000
X285_Short_beaked_Echidna	25.25	1.78	1.362
X286_Short_beaked_Echidna	16.96	1.6	1.62
X287_Common_Brushtail	0.2857.51	1.86	1.133
X288_Common_Brushtail	NA	21.4	1.33	227500000
X289_Eastern_Grey_Kangaroo	15.56	1.47	1.359
X290_Eastern_Grey_Kangaroo	26.2	1.88	1.345
X292_Central_Bearded_Dragon	NA	17.04	1.97	3605000
X296_Galah	NA	8.01	2.546
X297_Horsfields_Bronze_Cuckoo	NA	1.31	5.22	29050000
X301_European_Hare	0.64	2.1	2.663
X302_European_Hare	0.6	2.28	1.292
X303_European_Hare	0.33	3.15	1.921
X304_European_Hare	1.75	6.51	2.442
X305_European_Hare	0.38	3.54	2.319
X306_European_Hare	1.12	3.15	2.963
X307_European_Hare	0.41	5.47	1.434
X308_European_Hare	0.52	2.65	9.342
X309_Domestic_Cat	NA	8.14	1.71	1270000000
X310_Domestic_Cat	NA	1.68	2.07	502000000
X311_Domestic_Cat	NA	19.77	2.06	4670000000
X312_Domestic_Cat	NA	17.84	2.12	3750000000
X326_Silver_Bream	NA	4.91	2.634
X327_Silver_Bream	NA	4.39	2.221
X328_Prussian_Carp	NA	3.6	2.12	532500000
X330_Ide	NA	6.57	2.851
X331_Harbor_Porpoise	0.42	4.962.46	1.494
X332_Harbor_Porpoise	0.5	4.183.34	1.497
X333_Gray_Seal	NA	2.314.7	1.2
X334_Gray_Seal	0.36	0.032.94	1.544
X336_Sei_Whale	NA	8.12	2.592
X337_Sowerbys_Beaked_Whale	0.347.64	3.39	1.935
X338_White_beaked_Dolphin	5.73	1.93	1.713
X339_White_beaked_Dolphin	7.1	2.11	1.415
X340_Western_Lowland_Gorilla	1.58	4.311.56	1.262
X341_Western_Lowland_Gorilla	1.2	11.28	1.62	1325000000
X342_European_Green_Toad	NA	4.09	1.995
X343_Sand_Lizard	NA	2.29	8.95
X344_Indian_Rhinoceros	0.29.49	1.33	1.949
X346_Ground_Pangolin	NA	4.67	1.196
X347_Brown_Bear	NA	NA	NA	1800000000
X348_European_Rabbit	NA	6.57	2.2	273000000
X349_Smooth_Newt	NA	1.021.28	1.98
X350_Smooth_Newt	NA	1.981.81	1.879
X351_Grass_Snake	NA	17.4	1.343
X352_Kinkajou	NA	1.99	0.79	98000000
X353_Raccoon	NA	4.32	1.3	361000000
X354_Hoffmanns_Two_toed_Sloth	NA	16.95	1.74	698500000
X355_Hoffmanns_Two_toed_Sloth	0.6312.87	1.3	1.184
X356_Northern_Tamandua	NA	9.381.47	1.574
X357_Northern_Tamandua	NA	12.59	1.67	1145000000
X359_Brown_throated_Sloth	0.2830.08	1.74	1.788
X360_White_tailed_Deer	0.28.98	1.61	1.179
X362_Gray_Four_eyed_Opossum	11.89	1.56	1.236
X363_Desmarests_Spiny_Pocket_Mouse	3.5	1.48	1.959
X368_European_Ground_Squirrel	21.2	1.83	1.119
X369_Koala	NA	24.28	1.16	717000000
X370_African_Bush_Elephant	7.84	1.84	1.115
X371_Linnaeus_Two_toed_Sloth	0.239.66	2.37	1.101
X372_Emu	NA	9.17	2.21	3940000000
X373_Least_Weasel	NA	4.52	3.081
X375_European_Pine_Marten	NA	4.191.99	3.275
X376_Kulan	0.15	26.07	1.76	6045000000
X378_Fat_Sand_Rat	0.89	1.21-0.82	1.262
X379_Koala	0.3	23.51.12	1.376
X380_Wild_Boar	NA	6.5	3.25	475000000
X381_Wild_Boar	NA	8.8	2.46	510500000
X382_Arctic_Wolf	NA	4.7	1.2	158000000
X383_Arctic_Wolf	NA	7.7	2.4	1860000000
X384_Eurasian_Lynx	NA	1.6	1.42	315500000
X389_Indian_Rhinoceros	NA	15.1	1.68	2520000000
X390_European_Ground_Squirrel	14.91	2.01	1.303
X391_European_Ground_Squirrel	3.16	8.61	1.122
X392_House_Mouse	NA	7.99	2.8	10525000
X393_European_Rabbit	0.629.47	2.14	1.308
X394_Przewalski_horse	0.11	12.36	1.78	1790000000
X395_Przewalski_horse	NA	10.35	2.18	1180000000
X396_Morelets_crocodile	0.336.09	2.56	1.354
X397_Penguin	0.38	1.36	1.62	21650000
X400_House_Mouse	NA	11.87	2.1	27650000
X403_Chacma_Baboon	NA	7.83	2.416
X404_Brown_Greater_Galago	4.29	1.1	1.25
X405_Nile_Crocodile	NA	5.02	1.39	558500000
X407_African_Bush_Elephant	13.36	1.69	1.435
X408_African_Bush_Elephant	9.52	1.71	1.17
X409_Impala	NA	7.63	1.795
X410_Impala	NA	11.88	1.321
X411_Leopard	NA	5.39	1.8	1130000000
X412_Lion	NA	8.27	2.22	360000000
X414_Vervet_Monkey	NA	71.63	1.645
X415_White_Rhinoceros	0.117.57	1.66	1.452
X416_White_Rhinoceros	0.26.61	1.75	1.163
X417_Giraffe	NA	32.34	1.961
X418_Giraffe	NA	14.56	1.875
X423_Quagga	NA	13.68	1.77	3720000000
X424_Quagga	NA	26.94	1.93	5595000000
X421_Common_Hippopotamus	9.81	1.42	1.558
X422_Common_Hippopotamus	10.44	1.52	1.325
X419_African_Buffalo	NA	14.23	1.687
X420_Cattle	NA	9.48	2.07	5355000000
X426_Ural_Owl	NA	5.63	1.33	128000000
X427_Great_Spotted_Woodpecker	NA	2.851.77	1.646
X428_African_Bush_Elephant	7.45	1.74	1.699
X429_Giraffe	0.6	11.53	1.93
X430_Giraffe	0.7	13.68	1.622
X431_Quagga	NA	16.04	1.59	3880000000
X432_Vervet_Monkey	NA	10.62	1.72	1410000000
X433_Raccoon	NA	2.76	1.95	702000000
X434_Blue_Wildebeest	NA	12.96	1.29	685000000
X435_Bactrian_Camel	NA	20.79	1.19	1115000000
X114_fail_Hooded_Crow	0.6	9.08	1.57	7340
X182_fail_Common_Nase	NA	68.98	1.85	NA
X193_fail_Common_Frog	NA	77.64	1.86	443050
X261_fail_Common_Pipistrelle	5.48	2.96	1.707
X361_fail_Common_Opossum	11.76	1.68	1.308
X364_fail_Fulvous_Harvest_Mouse	7.28	1.41	1.264
X365_fail_Goldmans_Ichthyomyine	NA	6.091.5	1.189
X366_fail_Tomes_Spiny_Rat	30.83	1.87	1.276
X374_fail_Least_Weasel	0.16	14.63	1.682
X401_fail_Blue_Wildebeest	NA	11.83	1.25	687000000
X62_fail1_Common_Rudd	4.58	1.55	1.569
X75_fail1_Steppe_Polecat	NA	4.88	2.46	1165000
X78_Indian_Gazelle	0.24	9.64	1.891
X66_Mouflon	0.43	113.38	NA	7.50007e+10
X221_Alpine_Ibex	NA	13.74	NA	11781105196
X73_One_humped_Camel	0.88	13.92	NA	1.38762e+10
X67_European_Roe	0.7342.46	NA	1.803
X96_European_Hare	0.18	15.95	NA	11912000000
X98_Eurasian_Red_Squirrel	0.2112.06	NA	1.146
X187_fail_Rainbow_Trout	NA	0.94	1.08	48600

[truncated: 2 more sheets: S11, S12]
