# Supplementary material for: Vertebrate host phylogeny influences gut archaeal diversity
Source: Nat Microbiol. 2021 Oct 26;6(11):1443–54. doi: 10.1038/s41564-021-00980-2 (PMC8556154; doi:10.1038/s41564-021-00980-2)
Supplement: Supplementary file 5 — Source data for the supplementary figures. [file 41564_2021_980_MOESM5_ESM.xlsx]

## Sheet: FigS01a
Figure

## Sheet: FigS01b
Figure

## Sheet: FigS01c
Figure

## Sheet: FigS01d
Figure

## Sheet: FigS02a
Figure

## Sheet: FigS02b
Figure

## Sheet: FigS02c
Figure

## Sheet: FigS02d
Figure

## Sheet: FigS03
Species

## Sheet: FigS04a
Figure

[truncated: 60 more sheets: FigS04b, FigS04c, FigS05, FigS06a, FigS06b, FigS07a, FigS07b, FigS08, FigS09, FigS10a, FigS10b, FigS11a, FigS11b, FigS11c, FigS11d, FigS11e, FigS12a, FigS12b, FigS12c, FigS12d …]
