# Supplementary material for: Vertebrate host phylogeny influences gut archaeal diversity
Source: Nat Microbiol. 2021 Oct 26;6(11):1443–54. doi: 10.1038/s41564-021-00980-2 (PMC8556154; doi:10.1038/s41564-021-00980-2)
Supplement: Supplementary file 6 — Statistical source data for the supplementary figures. [file 41564_2021_980_MOESM6_ESM.xlsx]

## Sheet: FigS03
measure

## Sheet: FigS13
Figure

## Sheet: FigS14
Figure

## Sheet: FigS15
Figure

## Sheet: FigS16
Figure

## Sheet: FigS17a
Figure

## Sheet: FigS22a
Figure

## Sheet: FigS22b
Figure

## Sheet: FigS22c
Figure

## Sheet: FigS22d
Figure

[truncated: 1 more sheets: FigS25d]
