# Supplementary material for: Vertebrate host phylogeny influences gut archaeal diversity
Source: Nat Microbiol. 2021 Oct 26;6(11):1443–54. doi: 10.1038/s41564-021-00980-2 (PMC8556154; doi:10.1038/s41564-021-00980-2)
Supplement: Source Data Fig. 4 — Statistical source data. [file 41564_2021_980_MOESM13_ESM.xlsx]

## Sheet: Fig04a
measure

## Sheet: Fig04b
Figure
